# Supplementary material for: Metabolic-immune crosstalk in myocardial infarction: RLF and SMCHD1 identified as causal therapeutic targets via integrated lactylation-MR analysis
Source: Front Cell Dev Biol. 2025 Oct 13;13:1653551. doi: 10.3389/fcell.2025.1653551 (PMC12554677; doi:10.3389/fcell.2025.1653551)
Supplement: Supplementary file 1 [file Table1.xlsx]

## Sheet: S1-DEGs
id	logFC	AveExpr	t	P.Value	adj.P.Val	B
IRAK3	1.9268388766791	7.30709963265306	10.7068748516976	3.1491778652732e-20	4.29138467700778e-16	35.2801998251577
PELI1	1.56604347761194	9.25050708163265	10.3782041562332	2.34509177308504e-19	1.16490841507201e-15	33.3323452210454
BCL6	1.42041003264926	8.06260829251701	10.3635262593742	2.56455951068909e-19	1.16490841507201e-15	33.2455438135214
IL1R2	1.98996887462686	7.72596418367347	10.3130563149541	3.48775477402391e-19	1.1881908576406e-15	32.9472122749801
SLC11A1	1.08445589813433	7.62255270748299	10.249492785395	5.13546548164771e-19	1.39961976236827e-15	32.5717912096537
CLEC4E	1.4704198113806	7.39064324489796	10.1622814277369	8.72686511800626e-19	1.98201651605119e-15	32.0572867968179
THBD	1.44335039272388	5.96926285714286	10.061	1.6137740009133e-18	3.14155690149223e-15	31.4607505746166
NFIL3	2.00164246492537	8.54865321768708	9.96520387988924	2.88400594016434e-18	4.91254361832743e-15	30.8973354625701
NFKBIZ	0.999741526679104	9.93758785714286	9.66277083717872	1.79021241528433e-17	2.45383591200596e-14	29.1255898769037
BCL3	0.98031154925373	7.40633273469388	9.66179868999411	1.80071616056796e-17	2.45383591200596e-14	29.1199126589171
QPCT	1.80712794794775	7.83266808163265	9.48429176468616	5.22899158969294e-17	6.47776985388597e-14	28.0854011054524
ACSL1	1.71068267910447	8.64756859183673	9.37805272552492	9.87578656596996e-17	1.12147786278727e-13	27.4683492207816
C5AR1	1.95878105951493	9.71237170068027	9.26177790711859	1.97675424507558e-16	1.9814422433335e-13	26.7949484915978
CLEC4D	1.96946392705224	6.63988801360544	9.25409831483044	2.06930820143348e-16	1.9814422433335e-13	26.7505466415237
BST1	1.7688786738806	7.16029083673469	9.24526717262824	2.18108414544673e-16	1.9814422433335e-13	26.6994983754813
PLAUR	1.51506420410448	7.85941655782313	9.21230442289623	2.65400830894534e-16	2.26038570162488e-13	26.5090683720965
ZFP36	1.43283567891791	10.6581448027211	9.17081872287416	3.39671131406578e-16	2.72276382804555e-13	26.2696515206744
GAB2	1.16164649813433	7.59321719727891	9.07297594056773	6.07130195162426e-16	4.59631287193243e-13	25.7061341864172
CSTA	2.24902874813433	8.18627585034014	9.05192593066827	6.8778242196039e-16	4.7417362771163e-13	25.5851130457165
S100A12	2.21517411884328	8.30625020408163	9.04993715991476	6.95932527646042e-16	4.7417362771163e-13	25.5736831682471
TRIB1	0.917088159141787	7.68062492517007	9.01719924219172	8.44774199184291e-16	5.3945701090577e-13	25.3856317596831
GADD45A	1.16116585242537	8.78831397959184	9.01096623262771	8.765104109438e-16	5.3945701090577e-13	25.349849976901
JDP2	0.970081194402987	6.4085682244898	9.00118294045062	9.28731630920706e-16	5.3945701090577e-13	25.2937011160332
PPP1R15A	1.55099153078358	9.07956368027211	8.99733720392722	9.50096738954905e-16	5.3945701090577e-13	25.2716341292751
FOSL2	0.785483441977615	7.11613287755102	8.90645032454563	1.62503595205253e-15	8.85774596744795e-13	24.7509053615242
IL1RN	1.10209693824627	6.74951479591837	8.89813371921454	1.70670693845829e-15	8.94511363475813e-13	24.7033323262566
CDA	1.40404011287313	7.71092553741497	8.83888342831709	2.4194296659565e-15	1.22109511325886e-12	24.3647847972717
TLR2	1.68343606492537	7.27845166666667	8.81762252493352	2.74172401915337e-15	1.33433832889296e-12	24.2434671491842
IL1B	1.9960664522388	9.48377811564626	8.75703404886848	3.91367252777048e-15	1.83902122537684e-12	23.8982259951708
MMP9	1.47882644514925	8.05376053741497	8.74769402838175	4.13411506552185e-15	1.87785286659554e-12	23.8450700410329
S100A9	1.61751036884328	10.7940000204082	8.73766618145657	4.38454676516673e-15	1.92736189577184e-12	23.788
AQP9	2.01325025298507	9.32660399319728	8.72372836102064	4.75785676849146e-15	2.0074517812981e-12	23.7087567083091
GABARAPL1	1.01770470205224	9.47670080952381	8.72005591866111	4.8613714524721e-15	2.0074517812981e-12	23.6878786196263
DYSF	1.6360608619403	8.3504246462585	8.71007257317529	5.15422433310105e-15	2.06578279374024e-12	23.6311364439232
CLEC7A	1.23107816809702	7.23220763265306	8.69692149594516	5.56692298638481e-15	2.16744170101331e-12	23.5564208712369
PDE4B	0.880706168283588	8.07216853061225	8.57415449105961	1.14061148101021e-14	4.31753129214613e-12	22.8606756858892
SERPINA1	1.19780422369403	7.3681874829932	8.56207389106276	1.22381905045902e-14	4.46651286280334e-12	22.7923852975397
HAL	0.987133782835825	6.20298323129252	8.55905690448017	1.24552351057846e-14	4.46651286280334e-12	22.7753355051805
CPD	0.970783174440296	8.91240076190476	8.45144091804913	2.32870476858911e-14	8.13673330296508e-12	22.1684769559308
CSF3R	1.79262251623134	8.54749562585034	8.41767990527671	2.83229891767106e-14	9.64893433777587e-12	21.9786293405664
FCGR2A	1.15185547257463	7.61683013605442	8.39435555640959	3.24200514154559e-14	1.07753180643517e-11	21.8476223561876
ETS2	1.17698620783582	7.99769727891156	8.38626227858461	3.39750722679382e-14	1.10232930903618e-11	21.8021937975938
CREB5	1.05784029197761	6.59693829251701	8.31867242167987	5.02138885625212e-14	1.59131316149181e-11	21.4234015418009
S100P	1.84156994869402	8.84504117687075	8.31164279181712	5.2292901368889e-14	1.61953492489511e-11	21.3840675123887
TREM1	2.0058116255597	7.6405967755102	8.28652171201603	6.04454689569749e-14	1.83042312328155e-11	21.2436000756858
RASGRP4	0.677347328917911	7.44088868027211	8.23571928283909	8.09855188051652e-14	2.39910796686519e-11	20.9599986748811
GLT1D1	1.42276485951492	6.61997520408163	8.14957134363371	1.32804179415177e-13	3.85047351678854e-11	20.4805386613644
MGAM	1.59457659197761	7.35991868027211	8.13748056847837	1.42329475232362e-13	4.04067449789875e-11	20.4133961980183
IER3	1.57202906156716	10.1248513333333	8.10560602496456	1.70814523363564e-13	4.75038675484754e-11	20.2365694845654
PDZD8	0.890140581156715	7.88138997959184	8.04788141932902	2.37531551411341e-13	6.47368490216469e-11	19.9170059390003
FPR1	1.38123931231344	8.92744232653061	8.01015326428783	2.94516157508175e-13	7.86935623208608e-11	19.7086154903192
IL13RA1	1.21331367201492	7.29287816326531	7.99422044616603	3.22476694816037e-13	8.45074984665025e-11	19.6207247226149
CMTM2	1.60075182574627	9.27080960544218	7.98331454726259	3.4311765134025e-13	8.82200799021432e-11	19.5606033598079
LILRB2	1.39118664235075	7.44674934693878	7.96950853867023	3.71136073652189e-13	9.36568754751551e-11	19.4845404021829
PYGL	1.57237885914179	8.20209771428571	7.93926209290964	4.40697511052732e-13	1.05357631282729e-10	19.3180809603516
SLC25A37	0.77816264925373	10.1415557278912	7.91815866078922	4.96742912017785e-13	1.16258151536441e-10	19.2020875515181
FOS	1.68021402238806	8.94687466666667	7.91582603746918	5.03355906703603e-13	1.16258151536441e-10	19.1892739792182
CD55	0.861263185820903	9.98609482312925	7.8980564211151	5.56681886880031e-13	1.26431734541903e-10	19.0917112137454
DUSP1	0.895732638619398	9.48301376870748	7.88776303385053	5.90095644944212e-13	1.31511939332184e-10	19.0352361689113
DDIT3	1.41724959011194	8.14072481632653	7.88530872180865	5.98351819079429e-13	1.31511939332184e-10	19.0217748481289
TP53INP2	1.63625446473881	7.90775006802721	7.87820144165972	6.2291185997575e-13	1.34736824061739e-10	18.9828025723979
LRG1	1.23434428936567	7.28207336734694	7.85851717228336	6.96273084100625e-13	1.48251770578738e-10	18.8749390232656
GIMAP7	-1.27879	10.195277170068	-7.8555	7.08236078012074e-13	1.48478969770316e-10	18.8584353335193
NR4A2	1.59614902462686	7.47628045578231	7.84064409813288	7.70269951377016e-13	1.59037403445676e-10	18.7770946327336
RBP7	1.45165778432836	8.29726170748299	7.82815831383829	8.26536428706788e-13	1.68107640507275e-10	18.7087960357812
MME	1.22680750261194	6.84500186394558	7.80345022476661	9.50162183554376e-13	1.90409706989639e-10	18.5737708829704
PILRA	1.31447548507463	8.21766582312925	7.78755491654943	1.0392071700569e-12	2.05235885599499e-10	18.4869983562443
LILRA2	1.13155526809701	7.69261351020408	7.76634471822092	1.17102504659286e-12	2.25270694745616e-10	18.3713253017331
FCN1	1.52573133936566	9.2449463537415	7.76593692393386	1.17371536852856e-12	2.25270694745616e-10	18.3691026097664
CCL20	1.62709844720149	7.77639069387755	7.74248687907792	1.3391749403756e-12	2.53457457118032e-10	18.2413690292369
CXCL16	1.50797030988806	9.21295859183673	7.72813396037586	1.4516399588476e-12	2.70979420811181e-10	18.1632672560651
TLR4	1.04947099496269	6.87525617006803	7.70745458759275	1.63031499908279e-12	2.96217366566682e-10	18.0508464987768
STAT3	0.804724054664181	8.79926349659864	7.68878002344726	1.81029807547372e-12	3.24591208874742e-10	17.9494333941564
SLC2A3	0.934234709701492	10.9540449931973	7.67372903127318	1.9695711018103e-12	3.48562927329467e-10	17.8677738496629
DOCK5	0.904444352798508	6.73738467346939	7.67114853573871	1.99823941651808e-12	3.49102673447332e-10	17.8537801067488
NR4A3	0.973053213059702	5.85282938095238	7.61765743880403	2.69492057149428e-12	4.6485674212345e-10	17.5641557151599
GIMAP6	-1.15199	8.98133291836735	-7.54624	4.0122052546818e-12	6.66392345611569e-10	17.1788545564428
PTAFR	1.02259129253731	6.8160037755102	7.54618815034937	4.01345061930335e-12	6.66392345611569e-10	17.178554119479
PHACTR1	1.40261026156716	7.40387762585034	7.54416363488795	4.05889518498277e-12	6.66392345611569e-10	17.1676542079786
GADD45B	1.03190805708955	8.41608503401361	7.50487383608676	5.04890761410587e-12	8.19065048302627e-10	16.9563740399004
WDFY3	0.965308466604474	5.97014076190476	7.49952168607149	5.20108275559509e-12	8.33825349535227e-10	16.9276306100994
CXCL1	1.62518889533582	7.67197810884354	7.49493889465124	5.33498494653869e-12	8.36832564621417e-10	16.9030261925771
MXD1	0.981450361380592	9.83568642176871	7.49467966488972	5.34266038908515e-12	8.36832564621417e-10	16.9016346204339
NFKBIA	1.26363050018657	10.4230986054422	7.48596592624388	5.60711953085531e-12	8.68275202806424e-10	16.8548707909395
IFNGR1	0.940708675559707	10.4361949115646	7.48379408753429	5.67502636848552e-12	8.68916677790473e-10	16.8432189917695
LILRA5	0.935766664738805	6.68671121768707	7.45601795849015	6.61871957989111e-12	1.00214768572418e-09	16.6943343736673
SNN	0.732334552425375	7.51992040136054	7.44968368883286	6.85478925574202e-12	1.02648585920875e-09	16.6604162836655
VNN3	0.978672602425374	6.34805092517007	7.44617876495633	6.98897429053344e-12	1.03520383322934e-09	16.6416540312847
FCER1G	1.8448998585821	9.89613185034014	7.42659745348037	7.78788218434582e-12	1.14113409167828e-09	16.5369060492209
GPR97	1.10267996492537	6.69908692517007	7.41068470444855	8.50314472141655e-12	1.23268460764621e-09	16.4518741850874
GZMA	-1.01123	11.0701010068027	-7.37983	1.00805069978431e-11	1.44596914589061e-09	16.2872086639325
EOMES	-1.30364	9.67145327210884	-7.37248	1.0496875357375e-11	1.49000958848906e-09	16.2480454186183
ZNF544	-0.585162	7.03518197959184	-7.33854	1.26514169521948e-11	1.77732844131504e-09	16.0674112333077
SEC14L1	0.733737512313429	8.52416239455782	7.31833646172823	1.41363308854392e-11	1.96567123444775e-09	15.9600418947866
SYTL3	0.884524853358205	8.0532987414966	7.29255361449035	1.62837115540083e-11	2.24139532673203e-09	15.823233944187
DGAT2	0.88427418358209	6.63648236734694	7.27871989002724	1.75657563098049e-11	2.39368561233711e-09	15.7499225294906
VNN1	1.44896409533582	6.29679645578231	7.27597118984367	1.78321336459372e-11	2.40592559597215e-09	15.735363605638
TM6SF1	1.45719857220149	6.73631417687075	7.27295179032599	1.81293499044371e-11	2.42204559948789e-09	15.7193738403014
PAQR8	-0.902998	7.59236923809524	-7.25963	1.95001752307125e-11	2.57989211523222e-09	15.648866937369
RLF	0.885832384328356	8.7066315170068	7.25780650112243	1.96957102810812e-11	2.58070619231052e-09	15.6392161369855
MAP3K8	1.01862301287313	7.89473973469388	7.24796055115656	2.07850186212289e-11	2.69749951191892e-09	15.587147660046
MCEMP1	1.19327300354478	8.0752374829932	7.23666393919963	2.21083454975299e-11	2.84217381221547e-09	15.5274485764174
CEBPD	1.12925931511194	8.69011341496599	7.22265871728826	2.38651039295919e-11	3.03934365652849e-09	15.4534963039917
KLRG1	-0.790221	8.4997374829932	-7.22072	2.41187096296553e-11	3.0432005196603e-09	15.4432729807192
CRISPLD2	0.983690720149254	7.16422191836735	7.18557204509013	2.92117590240673e-11	3.65200587358684e-09	15.2579943308156
OSM	0.833171993470149	7.1385581292517	7.15175307648157	3.51105720552119e-11	4.34956150360339e-09	15.0801368149917
CYP4F3	1.26813947742537	7.10210791836735	7.13784145105521	3.78658063252873e-11	4.64862470986207e-09	15.0070910699687
ITGAX	0.706286137126863	7.57439933333333	7.12821561763815	3.98962201743489e-11	4.85415885996297e-09	14.9565888611592
ABHD5	0.691467119029851	7.21744044217687	7.08612656708444	5.01134983952922e-11	6.04333312064289e-09	14.7361555741216
TMCC3	1.01119943041045	6.71991419727891	7.07417755768957	5.34586274214667e-11	6.39018171817831e-09	14.6736908042177
PLXDC2	0.855464804664179	6.28511451020408	7.06571408933806	5.596049688624e-11	6.63107557451124e-09	14.6294782774344
PMAIP1	0.975193047574623	8.30455431972789	7.05737898524777	5.85373759834925e-11	6.87662778040562e-09	14.5859616673073
SULF2	1.11540225858209	6.3762663537415	7.05120722824365	6.05206309314287e-11	7.048843057287e-09	14.5537558882232
FCAR	0.642845695149252	6.11718702721088	7.04923952881483	6.11667832490415e-11	7.0492605916013e-09	14.5434908491694
HIVEP1	0.791082290485075	6.96683557142857	7.04805566607472	6.15588178176088e-11	7.0492605916013e-09	14.5373155860841
JUNB	0.647460574999997	10.1414944965986	7.02249178683574	7.06563883232616e-11	7.95731077422385e-09	14.4040940638514
GLUL	0.803492989552239	7.51742400680272	7.01622936414086	7.30802766467416e-11	8.16282729397662e-09	14.3714950625099
RAB32	1.08929396697761	7.14107793877551	7.00659471731915	7.69706382616192e-11	8.52747063082182e-09	14.3213701165345
TLE3	0.682572691977612	7.88010102721088	6.99824656158074	8.05064219768226e-11	8.84726622804969e-09	14.2779658864466
IFRD1	0.880903879104474	8.37320129251701	6.99340833228091	8.262852842625e-11	9.00783165491607e-09	14.2528224535816
SIRPB1	0.880118577052238	6.16188600680272	6.98615218779732	8.59151093280743e-11	9.29178726042594e-09	14.2151297710786
HIST2H2BE	1.20129199197762	9.52763224489796	6.97202055244569	9.2690689247334e-11	9.94563797144426e-09	14.1417777955311
APOBEC3A	1.51819120298508	7.49192710204082	6.96564201630737	9.5919241913025e-11	1.01324923220837e-08	14.1086935527999
CD300LF	1.4114535033582	6.88255063265306	6.93283610824425	1.14361688651797e-10	1.19877440866003e-08	13.9387758675225
LY9	-0.595342	8.14715423809524	-6.91538	1.25558223240034e-10	1.30609305961217e-08	13.8485371246287
CLUAP1	-0.591037	7.92871483673469	-6.90581	1.3214916270615e-10	1.3642398789369e-08	13.7991115034048
TYROBP	1.43789068078358	10.9947331972789	6.87714346854559	1.54007604938761e-10	1.57794107706804e-08	13.6512463514324
FCGRT	0.810763792910448	9.16613957823129	6.87558186624634	1.55295683876395e-10	1.57926439118181e-08	13.6432011329394
DENND3	0.727364094962689	7.88593889795918	6.85526220659418	1.7305757910217e-10	1.74685602253723e-08	13.5386014948527
EMR2	0.964238451305973	7.04543738095238	6.85132247509113	1.76726467747061e-10	1.77077321763912e-08	13.5183392764017
CSF2RA	0.655411799067164	6.83763100680272	6.84291109968418	1.84818367211681e-10	1.82997733268012e-08	13.4750992106918
NPL	0.791441774813434	7.64947707482993	6.84240071840565	1.85320959792953e-10	1.82997733268012e-08	13.4724763899437
VNN2	1.15513860410448	9.38363368027211	6.8239094178689	2.04468389165129e-10	2.00452571162102e-08	13.3775186043956
RIT1	0.873362276492536	8.47755149659864	6.81308616569675	2.16567843129947e-10	2.10797857023699e-08	13.3219998515333
DENND2D	-1.05071	9.08358136734694	-6.80226	2.29376483922458e-10	2.21681797617825e-08	13.2665122574754
FURIN	0.960009201492539	8.80098528571428	6.75955300634735	2.87608508777736e-10	2.76002897824944e-08	13.048070696464
THBS1	1.05984231641791	6.31386021768707	6.75818163570461	2.89702125201849e-10	2.76067892316475e-08	13.0410682041525
FAM49A	1.03399104347015	6.82432140816327	6.74388740740727	3.12439396472582e-10	2.95667476092491e-08	12.9681233519197
CEBPB	1.31268283376866	10.6465234693878	6.73286630550043	3.31163558983855e-10	3.11225228846413e-08	12.9119369569623
SAMSN1	1.16285770354478	7.79730593877551	6.7264610246088	3.42549657539517e-10	3.19720834471986e-08	12.8793045774899
ADM	1.54924367276119	9.32465136054422	6.7119834993158	3.6972653427921e-10	3.42739012423319e-08	12.8056076520453
NMT2	-0.667569	7.78914525170068	-6.69686	4.00376859919109e-10	3.68644288521466e-08	12.7287345974183
STX11	0.725494166231344	8.36442150340136	6.69245204623062	4.0978490401942e-10	3.74774421951183e-08	12.7063171262351
ANXA3	1.49344258115671	6.05247059863946	6.68830793934522	4.1881923744737e-10	3.80483316579687e-08	12.685269781788
GMPS	-0.676789	7.79600859863946	-6.6863	4.23277162450603e-10	3.81986615411548e-08	12.6750509789107
GZMK	-1.29456	10.4325863197279	-6.682	4.32955419833199e-10	3.88150230662303e-08	12.6532315840752
HK3	0.851375815111936	7.32301029931973	6.66816298310379	4.65610384645748e-10	4.12004721530364e-08	12.5830551258965
MMP25	0.677343692910446	7.38437	6.66414043070153	4.75552880714045e-10	4.1808768422518e-08	12.5626645426269
TULP2	1.1177625738806	6.34039193877551	6.6345830289494	5.55314349482988e-10	4.8346932045742e-08	12.4130380125875
CXCL2	1.13917379011194	6.18665804761905	6.62695150459426	5.77964394896628e-10	4.98476000585845e-08	12.3744633836267
TNFAIP2	0.925469761753735	7.52166886394558	6.62521073859232	5.83257077770388e-10	4.99876993633778e-08	12.3656677762385
PADI2	0.633273038432833	5.86256107482993	6.59959602366872	6.66888400304808e-10	5.64452685152398e-08	12.2363877554249
LY96	0.922902126119402	10.1910918843537	6.59125974234868	6.96574098794736e-10	5.85637577336059e-08	12.1943720733022
S100A8	1.49483058750001	12.112785244898	6.59017998677583	7.0051313646274e-10	5.85637577336059e-08	12.1889321015643
P2RY13	1.43257631940299	6.35484925170068	6.57087708167588	7.74750847478145e-10	6.43751816986871e-08	12.0917627457805
LILRB3	0.950540134514931	9.60476915646258	6.56943326662578	7.80605326912118e-10	6.44685381201905e-08	12.0845009151302
NFAM1	0.734692548134328	6.89286530612245	6.5675274296788	7.88400016455494e-10	6.47200423146929e-08	12.0749166224923
FGR	1.57139611473881	9.14171100680272	6.55051117646702	8.61480865557443e-10	6.98773794937576e-08	11.9894104917112
SPI1	0.898344592723884	8.12268406122449	6.54498457975296	8.86621873549961e-10	7.14911021944693e-08	11.9616655645522
APLP2	0.668867184141792	8.52624468027211	6.54020836667071	9.08930434177622e-10	7.28587942737556e-08	11.9376980673785
ADIPOR1	0.71893405932836	10.2552554965986	6.53861488178698	9.1649550523143e-10	7.3035580408121e-08	11.9297039361578
KCNJ15	0.800318511380598	6.10337026530612	6.49350116025134	1.15838916226631e-09	9.12449081745842e-08	11.703823308916
GCA	1.27461173694029	9.31199563945578	6.49126208258824	1.17190859719858e-09	9.17793014599139e-08	11.692634877209
ASGR2	0.738536495149251	6.42018965306122	6.48387665656167	1.21761204171706e-09	9.48137102427333e-08	11.6557458116794
C9orf72	0.863064510820894	7.00638213605442	6.4640363894946	1.3492591139785e-09	1.03877705910649e-07	11.5567619241618
CD14	1.31766484272388	8.55639555782313	6.46262910490494	1.35911185939336e-09	1.04048411842435e-07	11.5497473175358
ADAM9	0.700189808768658	6.06399893197279	6.46026370713621	1.37583239455096e-09	1.04740044919251e-07	11.5379589098884
JUN	0.990759359514927	8.71389217006803	6.43299080800077	1.58387107451021e-09	1.19643465759616e-07	11.4022128954164
SIGLEC5	1.14460607835821	6.85451454421769	6.40060503747414	1.87138092261198e-09	1.40117076002382e-07	11.241435778727
BCL2A1	1.22489311735074	9.16490346938775	6.39820223770069	1.89465107620025e-09	1.41084208827217e-07	11.2295253829961
CCL4	1.17339667705224	8.16858513605442	6.38548158035801	2.02267054194063e-09	1.48988818783919e-07	11.1665125313193
ALDH2	1.36011242705224	7.52963814965986	6.37125852392539	2.17590226443624e-09	1.59414086868132e-07	11.0961411958222
TNFRSF10C	0.709216566231348	6.87295094557823	6.36891898447947	2.20217811642245e-09	1.60476370013309e-07	11.0845743622679
HSPA6	0.901178324626863	8.42837810884354	6.35407076252339	2.37637048859156e-09	1.72248939617219e-07	11.0112198825759
RAB31	0.922854794589552	9.48236031972789	6.34842818747912	2.44606162144094e-09	1.74709898445628e-07	10.9833694009342
SBK1	-0.614609	6.97622359863946	-6.34821	2.44878480979782e-09	1.74709898445628e-07	10.982297332111
PLAU	0.779892795335822	5.81628902040816	6.3407280017637	2.54441936053383e-09	1.80587513677055e-07	10.9453856939068
LYN	1.00374418283582	10.2296309047619	6.33796979651783	2.58058900272334e-09	1.8132283681202e-07	10.9317863124426
MAFF	0.909273995708955	7.74937363265306	6.3379089857159	2.58139211429749e-09	1.8132283681202e-07	10.9314865215961
TP53BP2	0.753205048880599	8.08173228571429	6.32985526406943	2.68995646011281e-09	1.87979675292089e-07	10.8917969941543
SLC2A14	0.951601512873136	8.87326644897959	6.31472767740172	2.90615091722087e-09	2.01292779247527e-07	10.8173245782434
GPR84	0.863026327611939	5.14726071428571	6.31446796762862	2.91000788961348e-09	2.01292779247527e-07	10.8160469274143
CD163	1.21409386809701	6.23669547619048	6.31344635525868	2.92522885068897e-09	2.01323704789589e-07	10.8110213629715
EFEMP1	0.85562653544776	4.83707518367347	6.29553197033078	3.20521762173704e-09	2.19484927293521e-07	10.7229717137841
OSCAR	0.928928047574625	6.48438208843537	6.26355257880007	3.77200088954864e-09	2.57005280609396e-07	10.5661495788205
SLAMF1	-0.660111	8.10468074829932	-6.26197	3.80253991337656e-09	2.57797071639713e-07	10.5583840057478
PELI2	0.712724550746266	7.75397245578231	6.25285354920711	3.98278200934684e-09	2.68680051689947e-07	10.5137859439489
ALOX5AP	0.773860793470147	11.3512179251701	6.24068189897076	4.23667396203892e-09	2.8439978364879e-07	10.454277910936
KCNJ2	1.44296883376866	8.77651741496599	6.23114713594458	4.44661356417854e-09	2.97029426662064e-07	10.4077087403457
TLR8	1.14854094720149	6.55043823809524	6.22931054666948	4.48821082044902e-09	2.98345604147604e-07	10.3987433170051
FCGR3B	1.35776393171641	10.0673704897959	6.22703522431832	4.54027570554254e-09	3.00341441938972e-07	10.3876383197986
GRN	0.695036190858213	7.84571365986395	6.22208387341818	4.65563442015495e-09	3.06484687166433e-07	10.3634807753512
PTPRE	0.619987212499995	7.23382700680272	6.21146351072959	4.91287398300148e-09	3.20408160393701e-07	10.3117019435999
ABCB1	-0.706603	7.49297763945578	-6.21027	4.94255999013265e-09	3.20725071359703e-07	10.3059021037383
TBXAS1	0.738968867537311	7.93696743537415	6.20439384717928	5.09180153794324e-09	3.28843505012097e-07	10.2772628679041
PECAM1	0.73680422145523	8.34665068027211	6.19000884976564	5.47587066130309e-09	3.50327180758578e-07	10.2072586598798
ICAM1	0.84520239552239	6.60320919727891	6.18716401875971	5.55512903068305e-09	3.53737118229523e-07	10.1934256165721
PADI4	0.721116344589551	7.26472468707483	6.17203133896518	5.99605608630096e-09	3.78422178752334e-07	10.1199052972339
METRNL	0.80742612369403	6.90116981632653	6.17195629422914	5.99832616206826e-09	3.78422178752334e-07	10.1195409644099
BMX	0.704711341417911	5.37161765986395	6.16888829415785	6.09185836448192e-09	3.80797036388969e-07	10.1046484332794
PTGDR	-0.859174	7.05532256462585	-6.16351	6.25936253865766e-09	3.88715662635283e-07	10.0785410907704
TIMP2	0.877597859888056	8.37412475510204	6.14349029055931	6.92320926189227e-09	4.21172199159848e-07	9.98153003103867
SIPA1L2	0.774998316417907	7.18233107482993	6.14055718437991	7.02611801591773e-09	4.2553293423516e-07	9.96733089638171
CAMP	0.761300891044775	7.71335661904762	6.11445601919936	8.01058757365778e-09	4.83010074629356e-07	9.84115206522373
CH25H	0.848043769216419	5.28325876190476	6.09793324366484	8.70252286417789e-09	5.22419731586573e-07	9.76144205412428
DAPK2	0.623521910820895	7.04542581632653	6.09498242476528	8.83212750415853e-09	5.27874567978808e-07	9.74722005751801
STK17B	0.769027382649252	9.09871333333333	6.08542090489941	9.26523953214274e-09	5.51342441504407e-07	9.70116477185225
THNSL1	-0.728053	5.71534629251701	-6.06735	1.01416077087093e-08	6.00868209767746e-07	9.61422873616241
SECTM1	0.868730310447758	6.37849248979592	6.06256779549505	1.03866747100402e-08	6.12723879972805e-07	9.59126232211736
IRS2	1.07640634197762	9.99273226530612	6.0497225246247	1.10744219062548e-08	6.50479083260924e-07	9.52959702623522
ATIC	-0.639081	9.5776269047619	-6.04333	1.14333669825044e-08	6.6582261483157e-07	9.49891955592499
TARP	-0.700123	8.28324932653061	-6.02666	1.24228891625097e-08	7.17316570413219e-07	9.41909679647886
PIM3	0.670756395149249	9.54659352380952	6.02165061854759	1.27366994518848e-08	7.32333347809424e-07	9.39510797487986
ZFP3	-0.950323	6.24731921768707	-6.00852	1.35962738739517e-08	7.76794207848652e-07	9.33231166608544
SLC15A3	0.959502001119403	7.47947118367347	6.00810661965891	1.36239682744425e-08	7.76794207848652e-07	9.33035518138196
TRIM68	-0.742755	8.78162270748299	-6.00684	1.37099604545715e-08	7.78440129643523e-07	9.32430550434172
FFAR2	1.02896529160448	7.49872093197279	5.9931416880658	1.46749117229053e-08	8.29771875717971e-07	9.25891155183021
NCF1	0.706748153731345	9.19791659183674	5.98503961652906	1.5276667993821e-08	8.56687879637034e-07	9.22027674350523
PRKCD	0.80030004458955	7.41239985714286	5.97981628909344	1.56773780602542e-08	8.75555864045429e-07	9.19538607007122
RNF103	0.661883919589547	8.4037883537415	5.93235647619793	1.98239155647161e-08	1.08490159598549e-06	8.96983326993511
SKIL	0.791953307089555	6.71407241496599	5.92799113577887	2.02553810857856e-08	1.104080312224e-06	8.94914215987787
MRPL35	-0.599954	7.38660107482993	-5.92204	2.08585775198485e-08	1.12793585659911e-06	8.92094367818532
MGP	0.915256727985073	6.12754549659864	5.91638653199733	2.14476383156571e-08	1.15520540445636e-06	8.89418336826684
ARG1	0.684308381156717	6.01542845578231	5.9084790855231	2.22991862256878e-08	1.19634256180098e-06	8.85677200948326
HCK	1.01531546380597	8.22325439455782	5.90538157832576	2.26417136768274e-08	1.20995542068285e-06	8.84212560767748
DOCK4	0.689777090111939	5.82404141496599	5.89959539388246	2.32954302330069e-08	1.24002667103588e-06	8.81477859826378
BNIP3L	0.625359815858216	9.34263854421769	5.88444438259937	2.50960855775713e-08	1.33067843644189e-06	8.7432492824028
DIRC2	0.776054704664179	6.3955991292517	5.88296430416797	2.52791348001612e-08	1.33518903070464e-06	8.73626778248011
DYRK4	-0.682154	7.77596714965986	-5.85526	2.8956487488979e-08	1.52351372591628e-06	8.6058109011366
AIF1	0.946604377052237	8.44259875510204	5.84737419563418	3.00967201879964e-08	1.57741540769933e-06	8.56871752251335
SHQ1	-0.775891	8.65133017687075	-5.83898	3.13579055161794e-08	1.63721907459378e-06	8.52929436544319
ITGAM	1.09290092145523	9.41627180272109	5.83481456725325	3.2002960402053e-08	1.66452038701823e-06	8.50974033571845
RGS2	1.13909865615671	11.0693273673469	5.80593334831983	3.6846364718585e-08	1.90191443947029e-06	8.37442075471144
PTX3	1.47852649496269	6.74193976190476	5.78387929079462	4.10215592815124e-08	2.10943693709121e-06	8.27137212082122
P2RX1	0.850781921641791	6.81519089795918	5.77437011872958	4.29616117293837e-08	2.19300498482767e-06	8.22701605275033
PRRG4	0.640401006156721	5.51979928571429	5.7743369063316	4.29685426688917e-08	2.19300498482767e-06	8.22686121208899
HMG20A	-0.86689	8.12375704761905	-5.77236	4.33838748168305e-08	2.2059405303319e-06	8.21762785783011
TNFAIP6	1.18269413022388	7.32000810884354	5.76635	4.46666661199774e-08	2.26246709820444e-06	8.18965889782701
ZNF30	-0.73073	6.74053993197279	-5.76561	4.48276301838409e-08	2.26246709820444e-06	8.18620631400737
NIF3L1	-0.78177	8.6649859047619	-5.75739	4.66508143792788e-08	2.34579574740381e-06	8.1479446133966
RNASE2	1.46690946604478	7.63768428571429	5.74661273308588	4.91529873029583e-08	2.45350827097954e-06	8.09780327148904
ABHD14A	-0.598205	7.16752979591837	-5.74198	5.02687121626064e-08	2.5000428490505e-06	8.07626403248638
ASF1A	-0.859024	8.49486247619048	-5.72392	5.48562713462044e-08	2.70842902041568e-06	7.9924631200098
RAB20	0.62269025391791	6.00822033333333	5.71834189189276	5.63547773638593e-08	2.76239766596155e-06	7.9666052371183
KLF4	0.83687328078358	6.61498689795918	5.71078792025227	5.84477912312572e-08	2.85472419752094e-06	7.93161862817964
CCDC65	-0.692975	7.00763255782313	-5.70948	5.88183619975263e-08	2.86256363907247e-06	7.9255552082419
CCRL2	0.963194540671644	6.49076263945578	5.6954922896955	6.29214156583211e-08	3.04053238005653e-06	7.86086626113681
TKT	0.62163982574627	9.35779253741497	5.69434415887008	6.3270420822543e-08	3.04659372632083e-06	7.85556027763685
PRAM1	0.721857596828357	6.94790653741497	5.68575621006562	6.59417137266028e-08	3.15293941386813e-06	7.81589348761888
ASAH1	0.590485910261196	7.63046542857143	5.6799761481613	6.78014092695536e-08	3.23052379061611e-06	7.78921754132628
LBH	-0.752372	9.25874760544218	-5.64384	8.06470960729419e-08	3.750778082546e-06	7.62283208687964
UTY	0.965224196268657	6.81259033333333	5.63803993258072	8.2918890289253e-08	3.83521880059359e-06	7.59619576139911
ARHGAP24	0.605684585074624	6.12972927891156	5.63461227000426	8.42910163788901e-08	3.87297551405434e-06	7.58045972649831
ATG3	0.626890249626872	8.88504868707483	5.6343142283859	8.44113691695999e-08	3.87297551405434e-06	7.57909174021438
REPS2	0.677305658208955	6.43839036054422	5.63288999364658	8.49888163765968e-08	3.88638456632176e-06	7.57255526438004
PLAC8	-0.650413	11.0584896938776	-5.62871	8.67042518803041e-08	3.95156802800302e-06	7.55339641634109
LYZ	1.29940175503731	10.1981899251701	5.62676019475072	8.75185066457232e-08	3.97538230020423e-06	7.54443491778655
ENTPD1	0.733919181156716	7.72916853061225	5.62366016568948	8.88257342547074e-08	4.00816772032258e-06	7.53022110325317
MANSC1	1.08061305093284	7.47080442176871	5.62365353643073	8.88285500504454e-08	4.00816772032258e-06	7.53019071312723
SLC24A4	0.712977176492537	6.17671508843537	5.62104801187994	8.99420388527908e-08	4.04501704107914e-06	7.51824814786073
XIST	-2.02813	6.15570268707483	-5.61939	9.06594459105016e-08	4.06386930731054e-06	7.51063190184123
SMCHD1	0.597061705970154	9.21964773469388	5.60370478632051	9.77093840309407e-08	4.36490099576563e-06	7.4388456289721
FOLR3	1.33473519253731	7.64705500680272	5.59656799759438	1.01092784872807e-07	4.48726833700894e-06	7.40621735906256
EMR3	0.737593331156712	6.79748506802721	5.58476732504459	1.06940079160014e-07	4.7160920993965e-06	7.35232568016611
FES	0.591797513246264	7.13226982312925	5.5765885825204	1.11185318397037e-07	4.88749139934331e-06	7.31501806849468
LIN7A	0.683979738805971	5.33384463265306	5.56008867972917	1.20256994428452e-07	5.23559764561187e-06	7.2398614563884
SLC7A7	1.12164443339552	8.70573191836735	5.54960966806255	1.26389776318481e-07	5.467661847276e-06	7.19220519793714
ABCA1	0.616183928171644	6.63375832653061	5.54227800698452	1.30861206588185e-07	5.64318247524428e-06	7.15889729847751
PRPSAP2	-0.846501	8.58232484353742	-5.53815	1.33445774759376e-07	5.73648445629656e-06	7.14016094138992
CXCR6	-0.667061	7.25932006802721	-5.53161	1.37647315638471e-07	5.86239066177682e-06	7.11046506166493
PTPRCAP	-0.657692	9.37080596598639	-5.53158	1.37665297700784e-07	5.86239066177682e-06	7.11033992865292
PFKFB3	1.08958408656717	10.569036244898	5.52624198538449	1.4118669201628e-07	5.99361698475341e-06	7.08614568404755
ITLN1	1.5160332386194	6.95401132653061	5.52407435567062	1.42642091826441e-07	6.01790645609572e-06	7.07632225474968
BCL10	0.725782708395522	7.06182696598639	5.52072191826668	1.44921904832112e-07	6.09521850971354e-06	7.06113439872695
GK	0.666533980783583	7.64946723809524	5.50582225615706	1.55492398995722e-07	6.49967767213101e-06	6.99370630593724
EREG	0.993225604477611	6.51773383673469	5.49724452894872	1.61915523799588e-07	6.74747046733023e-06	6.95494231717757
CYP1B1	0.762949769216417	6.43870810204082	5.49467767920346	1.63887485197015e-07	6.78352217825539e-06	6.94335008417577
GAS7	0.614424595522388	6.14631083673469	5.49417805078848	1.64274038220025e-07	6.78352217825539e-06	6.94109411061939
NRBF2	0.637091359888062	8.56636586394558	5.48605354951762	1.70686191810841e-07	7.02701128642397e-06	6.90442849745412
MARCKS	0.868764612313432	9.60686253061225	5.47507652773732	1.79739136958463e-07	7.35527092892784e-06	6.85494640028907
EPAS1	0.687322376492539	6.07187029251701	5.45122593926337	2.01054757477638e-07	8.15408684567789e-06	6.74765890415361
CD302	0.979967024067163	8.99641570068027	5.45027208291302	2.01956659935895e-07	8.16006527319393e-06	6.74337460818393
CTSS	0.764563333395518	9.83439506802721	5.44519305812159	2.06825943182806e-07	8.31391483112712e-06	6.72057027489133
NCALD	-0.676583	6.31482639455782	-5.44044	2.11481497790147e-07	8.47605403054806e-06	6.69926447381808
FAM53C	0.649632316044773	8.79151060544218	5.43828301858504	2.13635020919722e-07	8.51229365518437e-06	6.68956752273742
CCL3	1.40586161007463	8.44270176870748	5.3936207659509	2.63227284146487e-07	1.02193680941999e-05	6.48981741591357
MAFB	1.09036595205224	7.99710134693878	5.39300610192496	2.63982646575856e-07	1.02195781957079e-05	6.48707602890633
ADRB2	-0.784909	8.99240421768707	-5.38544	2.73460055917964e-07	1.05266671807743e-05	6.45333304714059
ELL2	0.684386882649258	7.36843747619048	5.38305194000538	2.76513809956505e-07	1.06142357416262e-05	6.4427098228095
ST3GAL5	-0.868329	9.1102691292517	-5.38016	2.80258891992033e-07	1.07277750594815e-05	6.42984100525003
NTNG2	0.679784790858214	8.28826557823129	5.3735341887825	2.89037198840952e-07	1.10138718197283e-05	6.40034009451514
CDC25B	-0.664098	9.89592456462585	-5.3733	2.89349534854535e-07	1.10138718197283e-05	6.39930705341617
HP	0.744018155783581	6.89411049659864	5.35233495231573	3.18951830710023e-07	1.20732127696819e-05	6.30614947714018
KIF13A	0.65995190932836	6.42864836734694	5.34853624652249	3.24622232558235e-07	1.22538148561525e-05	6.28929786036305
THYN1	-0.706541	8.47864168027211	-5.34724	3.26572777318893e-07	1.22933901561452e-05	6.2835692383819
CCL5	-0.637536	10.7572791904762	-5.34032	3.37225495662958e-07	1.26537924361514e-05	6.25287564097783
SLC31A2	0.932844486567161	8.83652578231293	5.33682772080246	3.42725113704634e-07	1.27953839026111e-05	6.23740785520291
ATG4C	-0.739745	6.36854438095238	-5.32899	3.55392477611844e-07	1.32320581760016e-05	6.2027066854505
NINJ1	0.779290578544774	9.15473092517007	5.32697588697111	3.5871659474738e-07	1.33194306175001e-05	6.19380582243863
SLC22A4	1.13688234701493	6.35600088435374	5.31346493764413	3.81835270025865e-07	1.41311736417547e-05	6.13409793693196
ALPL	0.622725146268654	7.47718329251701	5.31300216527054	3.82652313334371e-07	1.41311736417547e-05	6.13205466083802
ICAM2	-0.717523	9.89094229251701	-5.29781	4.10443679486294e-07	1.50757844214548e-05	6.0650385049423
PSMA5	-0.665392	9.01435905442177	-5.27554	4.54766305988463e-07	1.63944456394307e-05	5.96704031035692
ARL5B	0.694508517537312	7.07081132653061	5.2629563737281	4.81832133854898e-07	1.72787539158965e-05	5.9118
POLD2	-0.61997	8.38539801360544	-5.24822	5.15522556617174e-07	1.83901201021524e-05	5.84723391921546
GIMAP8	-0.812402	7.76908208843537	-5.24404	5.25496028804866e-07	1.86969566175559e-05	5.82892972718573
IL23R	-0.744767	5.7598806122449	-5.23533	5.46881406215225e-07	1.93066137888468e-05	5.79082784184215
CCR5	-0.824421	7.69311470748299	-5.2279	5.65790954713524e-07	1.97693162561056e-05	5.7583611594909
NCR3	-0.815628	8.44043521088435	-5.20756	6.20860285892201e-07	2.13648058481137e-05	5.66966267030507
ARV1	-0.599976	6.39361908163265	-5.20527	6.27371525212837e-07	2.15344880959076e-05	5.65970089659632
CLEC4A	0.964710934701492	7.97091369387755	5.20386457769654	6.31411560660182e-07	2.16187068771766e-05	5.6535718718826
ELOVL4	-0.850563	7.42697189115646	-5.20174	6.37551022820666e-07	2.1774204982399e-05	5.64433271872795
GRINA	0.590664744402989	7.64815108163265	5.19032836245552	6.71570316702054e-07	2.28216675952591e-05	5.59470110528154
KCTD12	1.05115400559701	8.04757672108843	5.18477275008733	6.88762501612014e-07	2.33476781330023e-05	5.57056962922395
CHI3L1	0.769914988432833	5.61291304081633	5.18290604262304	6.94634701592575e-07	2.34883054059604e-05	5.56246536291875
MRPS28	-0.690262	7.48616584353741	-5.18093	7.00915475801412e-07	2.36420177939253e-05	5.5538728812997
FOSB	0.941676280223881	7.60717393197279	5.16315565242963	7.59826402190061e-07	2.54657386820708e-05	5.47684312248109
CD2	-0.867537	10.2872772380952	-5.16293	7.60589685448214e-07	2.54657386820708e-05	5.47588486885898
SAMD3	-0.644072	8.35522995238095	-5.16036	7.69513396830296e-07	2.57013702416825e-05	5.46475269088226
ARRDC4	0.990984745895518	6.17578460544218	5.14867035716722	8.11384593997049e-07	2.67717623786871e-05	5.41419015101671
RARRES3	-0.695426	10.9847513809524	-5.14489	8.25404701096845e-07	2.71685745455234e-05	5.3978428059678
POP5	-0.808458	8.55236199319728	-5.12364	9.08607321716603e-07	2.97634422428657e-05	5.30621333722407
G0S2	0.877734180783579	9.05881512244898	5.11828955431526	9.30811117119353e-07	3.0272465615717e-05	5.28318202362701
MS4A6A	0.890914062499999	7.97628719047619	5.11536797209691	9.43158098268515e-07	3.04559606756044e-05	5.27061203165342
CSF2RB	1.00195229048507	8.43838475510204	5.1084546028344	9.73012511044551e-07	3.13457245579293e-05	5.24088747525403
LEO1	-0.836364	7.23495901360544	-5.10377	9.9377290659586e-07	3.19390174485419e-05	5.22075154665439
NCF4	0.734489857276122	9.16997932653061	5.09688277674568	1.02505167937269e-06	3.26364000813356e-05	5.19119635784207
CISH	-0.83226	7.73146582312925	-5.08601	1.07638836306574e-06	3.40097275737164e-05	5.14459480833191
CD97	0.593821201119405	7.9819052244898	5.08564592724165	1.07816851191352e-06	3.40097275737164e-05	5.14301910967531
ZNF185	0.829573577238804	7.81944306122449	5.07232392337719	1.14461314164538e-06	3.58566512211532e-05	5.08599842606451
CCNL1	0.667395150559697	9.16057685714286	5.06829032549798	1.16550423394607e-06	3.64273536605117e-05	5.06875456169865
VSIG1	-0.77215	6.2907062244898	-5.0672	1.17119569717676e-06	3.64380907886477e-05	5.06411043139321
PPIF	0.666582382835821	7.28940548979592	5.0664879456026	1.17495857984459e-06	3.64718919533992e-05	5.06105239667293
CRTAM	-0.878204	6.54820196598639	-5.05921	1.21392192658252e-06	3.75957138489547e-05	5.02995258638717
CDK4	-0.654696	7.94178951020408	-5.05794	1.22081252407718e-06	3.77233838222216e-05	5.02455696024429
CD33	0.900682805970147	6.79570870748299	5.0565608695777	1.22838149417383e-06	3.78713905454903e-05	5.01866522022842
RPH3A	0.773748641417908	5.19562897959184	5.04183538051108	1.31199813556163e-06	3.9996864861965e-05	4.95589726883983
ATP6V0B	0.757888475932836	9.71759	5.03665736379793	1.34269455967558e-06	4.07503313244969e-05	4.9338564299839
IGSF6	0.763192484328354	7.65990871428571	5.03342920152989	1.36218364146549e-06	4.11839244354401e-05	4.92012346000162
PTGS2	1.25264397891791	7.79016229251701	5.03279447075296	1.36604783479995e-06	4.11839244354401e-05	4.91742397379557
GNA15	0.660672153358206	7.18955214285714	5.02950843018454	1.38622386256567e-06	4.15166430223787e-05	4.90345240841732
DDX3Y	0.878904179850748	6.58223217006803	5.02816696668629	1.39454327227625e-06	4.16742130949747e-05	4.89775063465173
CD36	0.788035502238803	6.75281630612245	5.02691865445148	1.40232852675339e-06	4.18151659388807e-05	4.8924457569855
DMXL2	0.976342564552242	7.30963180272109	5.02433823506331	1.41855567281665e-06	4.22066771909879e-05	4.88148285280245
NUPL2	-0.714358	8.53982842176871	-5.01836	1.45685780178958e-06	4.31578288369275e-05	4.85609711956691
CD40LG	-0.871649	7.08833768027211	-5.0114	1.50269123898281e-06	4.42271566168873e-05	4.82658510432233
FCGR1A	0.775477781716417	6.01528306802721	5.00667399454536	1.53463872879778e-06	4.49731654996286e-05	4.80654328829885
HTRA1	0.795463389925372	6.15412623129252	4.99271665623235	1.63283501612308e-06	4.74427351059898e-05	4.74746229881912
CYP2E1	-0.715641	6.33904946938776	-4.98582	1.68358117664097e-06	4.87701588526849e-05	4.71831228670903
GSPT2	-0.830701	6.89934108843537	-4.98554	1.68567878620493e-06	4.87701588526849e-05	4.71712640446658
ECHDC3	0.650864536194029	6.74408923129252	4.98236456273234	1.70957926285665e-06	4.93568572350584e-05	4.70371781746472
LAX1	-0.722544	7.94314697959184	-4.98124	1.71814476317601e-06	4.9499278409724e-05	4.69895813201311
ARRB2	0.692854067164182	8.4236888707483	4.97719192644735	1.74922659998241e-06	5.01825492167584e-05	4.68188416498063
GIMAP4	-1.03479	10.6079134693878	-4.95493	1.93031599372874e-06	5.44042761717101e-05	4.58808580953736
AOAH	0.708600149253731	8.30465758503401	4.95469196004546	1.93231596588447e-06	5.44042761717101e-05	4.58709992920185
SMARCAL1	-0.596021	7.93475482312925	-4.94814	1.9890768916085e-06	5.55587071379691e-05	4.5595383346544
SLPI	1.00221187313433	6.83748005442177	4.94346543378076	2.03049266422083e-06	5.64684153782393e-05	4.53992120065478
ARMC1	-0.746631	8.42312583673469	-4.93833	2.07696145383411e-06	5.75843254542847e-05	4.51838277004677
SLAMF7	-0.63608	7.0759121292517	-4.92884	2.165681550704e-06	5.97403694158774e-05	4.47857066420795
BASP1	0.650807929664175	10.1274416190476	4.92473610869045	2.20514955371606e-06	6.05838164687272e-05	4.46138282125718
TMEM2	0.73463278787314	9.10427423129252	4.91500445005883	2.30156631532985e-06	6.29788035722889e-05	4.42065901381128
MRPS17	-0.613437	7.32547385034014	-4.90964	2.35641217852874e-06	6.42298046507083e-05	4.39825046093007
B3GALT2	-0.914051	6.18366075510204	-4.90104	2.44711611923477e-06	6.60728307776064e-05	4.36231482355591
TCN1	0.693172169402982	5.74277743537415	4.90090175082391	2.44857852371698e-06	6.60728307776064e-05	4.36174644671355
RALB	0.613507137686559	8.70435297278912	4.88087804343479	2.67305292479006e-06	7.17041185159726e-05	4.27830869073213
FAIM3	-0.633211	9.98256888435374	-4.86266	2.89448342996175e-06	7.7037354882986e-05	4.20262198686434
NKG7	-0.888127	10.8604657823129	-4.84041	3.18916366416074e-06	8.43858898087735e-05	4.11044436705348
FTH1	0.859844532276126	10.3071405578231	4.82442079016807	3.41869444346728e-06	8.9935423129592e-05	4.04438398846046
MPP1	0.910385086940297	8.46520705442177	4.82348032959217	3.43267975291647e-06	9.01293391001786e-05	4.0405039960279
ZNF623	-0.660187	6.29471256462585	-4.82138	3.46412433459658e-06	9.06918010440616e-05	4.03183781460046
SMARCAD1	-0.831987	7.38576770068027	-4.82116	3.46741236838307e-06	9.06918010440616e-05	4.03093618801861
CLEC1A	0.828834870895522	4.4865767755102	4.81302619948664	3.59191908247251e-06	9.32325358797198e-05	3.99741115198009
ETF1	0.656588444402978	8.96879392517007	4.8043193268646	3.72998244280319e-06	9.59999489075e-05	3.96157258481751
FN1	0.619509012313432	6.3707082244898	4.79708774617924	3.84854561938189e-06	9.78435282748452e-05	3.9318424382975
NCF2	1.00048433339552	9.03749244897959	4.79616984874398	3.8638531821722e-06	9.8049771533446e-05	3.92807115475664
PDZD4	-0.589861	8.11325530612245	-4.7792	4.15764505966432e-06	0.000104147480198614	3.8584571865065
CYBRD1	0.623718804477611	5.84596470068027	4.77337777070864	4.26341960032844e-06	0.000106601135584726	3.83459637232223
EIF1AY	1.47766798656717	7.01453336734694	4.77231383574223	4.28301665305826e-06	0.000106894996211035	3.83024091642284
ADA	-0.722386	8.05787048979592	-4.76325	4.45358525633683e-06	0.000110746361839602	3.79315510804274
RNF175	0.854152142164177	7.62328313605442	4.75937779243538	4.52837543183911e-06	0.000112196676381221	3.77734118716601
STEAP4	0.922810519029849	6.4049506122449	4.75696046347387	4.57570915652652e-06	0.000113163681807599	3.76746759960075
LCN2	0.8428176886194	7.1955945170068	4.7514755840525	4.6848905497676e-06	0.000115444852661271	3.74507823264974
DEFA1	1.44071194981343	8.9905353877551	4.74802119520433	4.75494218492242e-06	0.000116959561649707	3.73098708600319
DENND1A	0.586632868470145	6.74135117687075	4.74514286826662	4.81408476837894e-06	0.000117776540643985	3.7192515563216
TTC16	-0.656764	6.84325053741497	-4.73022	5.1321992597794e-06	0.000124221100023115	3.65851086645228
LILRA3	0.69937815652985	6.94943276870748	4.71488147988441	5.48054975583092e-06	0.00013125386910845	3.59618645314043
GPX7	-0.72933	7.64389415646258	-4.70555	5.70351636303676e-06	0.000136115267038707	3.55834804561784
CTSD	0.636180642723883	8.22759480272109	4.70225047196229	5.78437857478667e-06	0.000137803718249332	3.54499109970576
GIMAP1	-0.725052	7.44360534013605	-4.69576	5.94673624809655e-06	0.000140687803563909	3.51872928698132
SLC7A5	0.75866388600746	8.87084400680272	4.69156588946272	6.05404321715098e-06	0.000142730877024423	3.50176408239402
DUSP6	0.77435583320896	7.84509178231293	4.68383507054712	6.25669361855408e-06	0.000146999937827649	3.4705325577554
DUSP4	0.6600676363806	7.4548482585034	4.67719249462457	6.43604032763394e-06	0.000150863696726063	3.44372785076386
ST8SIA1	-0.589773	6.30110813605442	-4.67693	6.44328696665213e-06	0.000150863696726063	3.44266060375049
VAMP3	0.686705564925377	8.55296529931973	4.66280428972592	6.84170877131473e-06	0.000158827879772923	3.38576399256018
CEACAM4	0.841606286007461	5.54711972789116	4.65594463932668	7.04370412564954e-06	0.000163239041020793	3.35817608131727
LRRK2	1.16040807873135	8.45660734693877	4.65363204564873	7.11309217830683e-06	0.00016456724467536	3.34888216956324
NOSIP	-0.954446	10.3025113469388	-4.62821	7.92084223619649e-06	0.000180027676645724	3.24692775271341
IL7R	-0.832179	11.329623877551	-4.62803	7.92666074612421e-06	0.000180027676645724	3.24623184980281
OGFRL1	0.614230661940296	7.64903357823129	4.60797382955293	8.62621531264899e-06	0.000193337888265572	3.16609424132332
C20orf24	0.712548902425382	10.8821827006803	4.59680921687965	9.04101938871233e-06	0.000201639887414047	3.12160267392704
COLQ	-0.743187	7.41266931292517	-4.58907	9.3395914176639e-06	0.000206469827658407	3.09082851945326
FBLN5	-0.746991	6.86522527210884	-4.58885	9.34849076577657e-06	0.000206469827658407	3.08992648137393
ZNF420	-0.610348	6.88926736054422	-4.58722	9.41249395891716e-06	0.000207211720804789	3.08346439592324
TMEM99	-0.642775	7.85977455102041	-4.58579	9.46945787923536e-06	0.000207794367987665	3.07775002080966
CLEC12A	0.770855587499999	6.72897124489796	4.58271884099588	9.59206107012972e-06	0.000209974580484526	3.06556716345349
MPEG1	1.13028605410448	7.6812574829932	4.57926038422379	9.7321871135721e-06	0.000212192822074635	3.05183306317506
TNFSF12-TNFSF13	0.600921754104477	5.78925006802721	4.57317994210603	9.9833499637483e-06	0.000216629155980889	3.02770549358395
LOC93622	-0.803858	9.74831336734694	-4.57141	1.00576742760783e-05	0.000217894956057422	3.02068239138489
COQ10A	-0.688266	8.02305059863946	-4.55093	1.09566590863648e-05	0.000235499043170178	2.93963478795518
EMG1	-0.680256	8.78905017687075	-4.54605	1.11822507398213e-05	0.000239592029609346	2.92034484471307
OGN	0.648109533208955	4.82330031292517	4.54286264448777	1.13318829515025e-05	0.000242036941975118	2.90776437579728
NDUFA8	-0.793082	8.36490363265306	-4.53865	1.15324959004912e-05	0.00024593634058841	2.89115684548819
OBFC1	-0.627957	8.67106845578231	-4.53592	1.16644973955726e-05	0.000247975204382945	2.88038670100006
CCR2	-0.740965	7.24106843537415	-4.53528	1.16955170517448e-05	0.000248247368947237	2.87787353124231
FGD4	0.651468368843283	5.62696687755102	4.53433462134092	1.17418247983469e-05	0.00024884268511209	2.87413416584703
BBS2	-0.635258	9.07445165306122	-4.52626	1.21429316723279e-05	0.000256545317672578	2.84235079352131
SULF1	0.74919996585821	5.58951754421769	4.52426920092557	1.22440760038331e-05	0.00025828177043999	2.83450260615768
TNFSF13	0.704207077052239	6.82459385714286	4.51960216028263	1.24839219138138e-05	0.000262528401110403	2.81614918994909
AGPAT5	-0.654359	6.64580013605442	-4.50939	1.30245185587701e-05	0.000273474752542927	2.77604767080375
RAD54B	-0.646512	6.90483099319728	-4.50516	1.32552904349603e-05	0.000277465196247625	2.75943551686548
ZNF512	-0.690202	8.58055444897959	-4.49145	1.40299101417186e-05	0.000290997847033788	2.70572405954397
ZNF202	-0.620235	6.74947023129252	-4.48482	1.44193715852299e-05	0.000298168098015065	2.6798338990872
MRPS26	-0.5904	7.51037472108844	-4.47994	1.47136012215577e-05	0.000301507133603259	2.66073587219114
ATP8B4	0.752062606902987	5.87058065306122	4.47853178526699	1.4799127675125e-05	0.00030280437361701	2.65525636841167
IFNGR2	0.693585940858211	9.85508340816327	4.47073412245614	1.52831172655547e-05	0.000309454738451284	2.62483504158982
AMPD2	0.619247718283584	8.25997721768707	4.46361740894553	1.57381164621075e-05	0.000317723426709835	2.59710552772016
ORM1	0.709108045522388	6.92661224489796	4.45885300552786	1.60499815428501e-05	0.00032306218387654	2.57856033269313
TP53RK	-0.675979	7.48095497278912	-4.45359	1.64014391603665e-05	0.000329649574392795	2.55808957199583
OLR1	0.784334201119404	5.11948776870748	4.44729394035369	1.68315292134374e-05	0.000335622240537558	2.53362999852172
SLAMF6	-0.660001	9.51165568027211	-4.44717	1.68399575051152e-05	0.000335622240537558	2.53315696982502
HIST1H2BK	0.589127915111936	9.7723673537415	4.43349992407867	1.78121767119799e-05	0.000351268497907597	2.48012884068108
CD177	0.755254836194032	4.94240527891156	4.42025058568593	1.88057172632674e-05	0.0003692586587126	2.42885986880928
CD96	-0.67523	8.29133770748299	-4.40079	2.03625386528972e-05	0.0003930316065482	2.35375577559541
NECAP1	0.600948589738811	8.62691429931973	4.3853495640931	2.16846537571925e-05	0.000411066734342687	2.29437166738338
KBTBD3	-0.594246	6.70690797959184	-4.3846	2.17510540447866e-05	0.000411423285961928	2.29148594285342
MNDA	0.98883354906717	9.53542102040816	4.38334171359785	2.18625672427117e-05	0.000411493375437062	2.28665948336151
CRYZ	-0.585675	8.96487132653061	-4.37312	2.27904898708485e-05	0.000424270499276027	2.24743099856902
CCR6	-0.634753	10.2557061632653	-4.37181	2.29118354416425e-05	0.00042594758739872	2.24242005414118
SLC26A8	0.9151406113806	5.7753104829932	4.35959796328315	2.4075797109155e-05	0.00044576207500877	2.19566556584415
LIPT1	-0.64765	7.39045900680272	-4.355	2.45284330285838e-05	0.00045229899442559	2.17809442713616
BTLA	-0.769172	7.81225391156463	-4.35279	2.47492851775262e-05	0.000455139688413158	2.16963893034374
DFFB	-0.626677	8.60277698639456	-4.34212	2.58407638823135e-05	0.000472026929523173	2.12893361955077
CD1D	0.941696980783578	6.96459780952381	4.34128868657562	2.59279039680166e-05	0.000472924301259327	2.12575865691632
CXCL3	0.810201	6.61763044897959	4.33539250856681	2.65529404092805e-05	0.000481166115634662	2.10329476016442
SP4	-0.605889	7.21997127891156	-4.33464	2.6633721956062e-05	0.000481989016062758	2.10043029932982
ZNF2	-0.706045	5.99234063265306	-4.3342	2.66807358058955e-05	0.000482199452025116	2.09876723426569
CLEC2D	-0.604469	8.20329270068027	-4.33031	2.71035821998111e-05	0.000487900283536098	2.08394046104037
ZNF382	-0.610806	6.26158036734694	-4.32429	2.77694799582822e-05	0.00049725979420698	2.06105603121622
NOG	-0.735595	6.90932760544218	-4.31888	2.83810240025185e-05	0.00050489322987248	2.04052006873657
GEMIN5	-0.754203	6.39101993877551	-4.31268	2.90986391430921e-05	0.000516311400524631	2.01698170850503
PLA2G7	0.822355479104478	5.34948221768707	4.30494995160496	3.00172469698062e-05	0.000530538293719259	1.98768762901541
ZBTB4	-0.600891	9.45421849659864	-4.2866	3.23108050085367e-05	0.000563037379032632	1.91830778908267
SCML1	0.640256029104476	6.29885847619048	4.2824422432436	3.28533540437998e-05	0.000568859791048107	1.90262015953426
TTTY15	0.864900712500005	6.06515026530612	4.26382752348782	3.53914897529884e-05	0.00060436069030573	1.83252844545775
RASGEF1B	0.622345262686568	6.03542583673469	4.25795968309334	3.6229833553724e-05	0.000614824336035613	1.81048308063155
C15orf48	0.91065130466418	7.15744897959184	4.25307612822935	3.69420398582253e-05	0.000624577142863568	1.79215372569325
AHSA1	-0.644837	8.94608921768707	-4.24342	3.83895302471836e-05	0.000645048247445586	1.75597096127062
SYAP1	0.695551621455222	8.71511428571429	4.24280264221885	3.84843804294195e-05	0.000645845630679434	1.75364809127787
LAMP2	0.592403246828358	8.57234719047619	4.23231125923345	4.01230498728069e-05	0.000667590721143761	1.71440093048716
SERPINB2	0.925186357276118	5.22198573469388	4.22021660442203	4.2095139432173e-05	0.000689459693560362	1.66925052335904
GPD1L	-0.681355	9.24422080272109	-4.20119	4.53860489368747e-05	0.000729334538753292	1.59844131363625
BACH2	-0.58973	7.11925986394558	-4.19873	4.58294980393527e-05	0.0007347277291556	1.58929666416414
ZFY	0.710789043656718	4.99593270068027	4.18379136756201	4.86112915852145e-05	0.000768269681773692	1.53388485249703
SLC22A15	0.871907645708957	6.43549720408163	4.18347305128326	4.86722825258053e-05	0.000768269681773692	1.53270597365292
PROK2	0.770843802798506	9.09021889115646	4.18327110042769	4.87110152676649e-05	0.000768269681773692	1.53195808875855
IL32	-0.978753	10.7294288095238	-4.18217	4.89232627231382e-05	0.00076932886201715	1.52787041729009
FCRL3	-0.699837	7.65395559863946	-4.1714	5.10399889567386e-05	0.000797616891643895	1.48805318390017
XPO6	0.58913419701492	9.90236265306122	4.16926115476749	5.14712604831291e-05	0.00080159870468983	1.48014447648183
PLEK	0.659483688619405	9.78321491156463	4.14106350934095	5.74874032250319e-05	0.00087822964545685	1.37627590373015
ACTL6A	-0.685785	7.2555729047619	-4.12554	6.10813247533035e-05	0.000920746916386358	1.31932292166818
CREG1	0.851481826119405	8.94524269387755	4.12202247957427	6.19243288568373e-05	0.000930366956264743	1.30645204914418
CRIP1	-0.798056	11.6447835238095	-4.11456	6.37508287797085e-05	0.000952382803671921	1.27915937257043
TTC13	-0.630807	8.47097046938775	-4.11104	6.46308192377804e-05	0.000963593187913822	1.2662894572439
FAM8A1	0.658547276865669	8.79521044897959	4.10866236288362	6.52309921527918e-05	0.000971478393514856	1.25761
PRSS35	-0.74221	5.70688052380952	-4.10527	6.60975014359354e-05	0.00098223626179661	1.2452257531655
GJA1	0.956913818470148	7.21485061904762	4.10313922392281	6.6646722998498e-05	0.000988242540044105	1.23745885937574
IER2	0.603805322014926	10.4398349387755	4.09123633938928	6.97982547028593e-05	0.00102163353043594	1.19409899676714
CD3G	-0.678138	9.63369891836735	-4.09022	7.00735271115669e-05	0.00102456218234906	1.1904056654667
MRPS21	-0.862572	9.51327650340136	-4.08443	7.16647854566079e-05	0.00104670528554898	1.16933761598602
FGL2	0.809298578917909	9.20426888435374	4.07840319520257	7.33554567592945e-05	0.00106796453980652	1.14746270307739
MARS2	-0.605173	6.1952995170068	-4.07396	7.46268899267988e-05	0.00108300386478433	1.13134362684127
CDR2	-0.712098	8.03066004761905	-4.07221	7.51337996137247e-05	0.00108688777848856	1.12499396754388
CD8A	-0.808093	10.2481937006803	-4.0381	8.56881821883465e-05	0.00120627361433946	1.00175331193481
RRAGD	0.588546960074624	7.71537568027211	4.00239468250849	9.82443840549168e-05	0.00135037590972706	0.873646339231034
PTGER2	-0.607804	8.87420414965986	-3.99078	0.000102695976330549	0.00139943806945639	0.832153025009986
RGS1	0.599125056716418	6.79380679591837	3.98308737991638	0.00010574647552873	0.00143099029000001	0.80475140517011
CCT3	-0.601091	9.37849093877551	-3.98113	0.000106538368078778	0.00143782404397162	0.797768110549077
USP9Y	1.08611100615672	6.27869555102041	3.98033070967184	0.000106861158432858	0.00143782404397162	0.794936559710377
GJB6	0.644452476865673	5.73520580952381	3.97784406144253	0.000107876254116428	0.00144841481481115	0.786087796478055
RHOG	0.610844930597015	9.46582173469388	3.97270757411222	0.000110002232077535	0.0014683515894504	0.767823664730435
PTPN4	-0.612845	8.09104545578231	-3.96622	0.000112743959350917	0.00149371106224664	0.74478715287963
APEX1	-0.60278	9.36405634013605	-3.95888	0.000115924911338554	0.00152776476480704	0.718756372010796
CTBS	0.586070701679104	7.92879887755102	3.94757416641196	0.000120993276836707	0.00158994733216375	0.67872986962918
LIF	0.604154294402986	5.83395633333333	3.94254628960859	0.000123314086473165	0.00161421811370779	0.660961720714598
EGR3	0.74417361847015	7.45727363945578	3.91945161545802	0.000134529598072859	0.00173109993667503	0.579582389989095
SRP68	-0.593604	8.56329506122449	-3.91372	0.000137457878659759	0.0017643740968917	0.559458861515397
GPR160	0.713613598694028	7.36763638095238	3.89536519625877	0.000147257456112042	0.00187190051720037	0.49512171218656
CLEC5A	0.712061804104476	5.47108844897959	3.87504710939182	0.000158876577668143	0.00198988015993017	0.424204217943783
TNFAIP3	0.744770901119399	10.1239047210884	3.87335229455493	0.000159884184683761	0.00199701355149919	0.418302347505334
PSMC5	-0.610242	9.9655312585034	-3.86997	0.000161911455343659	0.00201494739905757	0.406540618866419
CD160	-0.707847	7.32655353741497	-3.82805	0.000189182824255851	0.0023033992504585	0.261316191488252
CDKN1A	0.710494486940298	7.64906405442177	3.81424663307441	0.000199075639595327	0.00238494126601744	0.213798269118282
SERPINI1	-0.658083	6.68750346258503	-3.79365	0.000214756065247088	0.00254698076685994	0.143148945119844
DAPK1	0.595770970895527	6.89112227891156	3.79320747570538	0.000215107591818474	0.002548931438009	0.141625345201126
SULT1B1	0.616918478171645	6.12807208163265	3.79121226852357	0.000216689937723416	0.00255942067968898	0.134797992279524
KLRB1	-0.743127	11.6422880408163	-3.77902	0.000226598910601827	0.00263919944852231	0.0931532617253845
FRAT2	0.605031440298505	8.1758978707483	3.77187970071036	0.000232604451604501	0.00269532386225726	0.0687973946189455
LOC284023	-0.587812	8.0676924829932	-3.75902	0.000243796684063568	0.00279412734544511	0.0250515625935996
COX10	-0.632756	7.64568706802721	-3.75383	0.00024845504219236	0.00283085021735392	0.00743734215895575
KBTBD11	0.686635554477612	7.62825310884354	3.75149527911423	0.000250581528255542	0.00285246584812226	-0.000493008
ZNF232	-0.641948	6.65687769387755	-3.74406	0.000257463849408525	0.00291642549949291	-0.0257022
RAB24	0.605956364925374	8.60265215646258	3.7364034097522	0.000264730686200371	0.00297401901142	-0.0515933
EGR2	0.596434180597017	6.17964714965986	3.71310654135986	0.000288066314195725	0.00317852604335639	-0.130141
CD3E	-0.59478	9.76298053061224	-3.70303	0.000298756005648499	0.0032673740681959	-0.164003
RPS4Y1	1.72111694496268	9.8433227755102	3.68947878468763	0.000313712763806886	0.0033901378528124	-0.209388
MEST	-0.595826	5.62008893197279	-3.66528	0.000342210175275073	0.00364320160818236	-0.290121
ZNF615	-0.693744	7.53761962585034	-3.64832	0.000363617128450238	0.00382921994543384	-0.346427
HIST1H1C	0.594407405037309	9.36571353061225	3.64498045170163	0.00036797978279351	0.00386619930618902	-0.357491
FCGR3A	0.703755136567163	7.28367530612245	3.62526	0.000394762449636396	0.0040753241675721	-0.422645
P2RY8	-0.586557	11.6090575238095	-3.61177	0.000414136234548374	0.00423363425970794	-0.467054
HOXB2	-0.673191	7.23416836054422	-3.57917	0.000464707381460378	0.00464264478530834	-0.573769
EGR1	0.6821168238806	8.94853981632653	3.57662887810623	0.000468887423946795	0.00467326580515419	-0.582059
KIAA1598	0.631860255970151	7.03186272108844	3.57576774621612	0.000470311146781583	0.00468146822293107	-0.584865
CCL14	0.621485095708957	5.72411382312925	3.57006491382247	0.000479843029193653	0.00476243332761975	-0.603437
COQ5	-0.59879	7.93603938095238	-3.5569	0.000502553973369883	0.00494462310116346	-0.646227
LTF	0.635595360634329	6.22982786394558	3.54081762869952	0.000531654810506976	0.00517859907275093	-0.69829
CETN3	-0.617077	6.60122823809524	-3.52455	0.000562704679946738	0.00542134579714603	-0.750759
CORO1C	0.593951344776116	8.98149178231293	3.51330215045858	0.00058516672738648	0.00557909933377234	-0.786926
MLLT11	-0.626538	8.80983211564626	-3.50816	0.00059570366627852	0.00565690164486229	-0.803411
BET1	-0.678098	7.6790343537415	-3.50433	0.000603682864032875	0.00572071376090124	-0.8157
CD83	0.817884506156712	8.59912994557823	3.49867931119362	0.000615626858040522	0.0058056381968984	-0.833792
CEACAM8	0.711974247201492	5.56765291836735	3.49426592242683	0.000625109000359764	0.0058787856093185	-0.847905
MRFAP1L1	-0.607962	10.2196989387755	-3.48707	0.000640853342779894	0.00599825818260111	-0.870867
RPL36	-0.655229	11.4213066394558	-3.48086	0.000654760548691127	0.00610706502191238	-0.890681
SPARCL1	0.63753768488806	5.81573876190476	3.46078603134781	0.000701638702585727	0.00646029094603764	-0.954471
GFI1	-0.638079	7.82486021768707	-3.45259	0.000721679996331332	0.00659137621314146	-0.980439
RPGR	0.625516742537311	7.77051478231293	3.45010075447647	0.000727859114801231	0.00663891309062675	-0.988298
CHUK	0.710966579104478	8.00165940816327	3.44390887442569	0.000743471133488324	0.00674968763227541	-1.00786
TNFAIP8L1	-0.586706	7.20438266666667	-3.44211	0.000748071422944002	0.00678285260637451	-1.01355
ZNF329	-0.674996	7.31787405442177	-3.4356	0.000764903050987453	0.00689830170470286	-1.03405
ZNF559	-0.679255	7.85997206802721	-3.43133	0.000776157332060535	0.006972113357936	-1.04751
TRAT1	-0.647048	9.64902603401361	-3.42826	0.000784326579502712	0.00703622007826429	-1.05715
FAM19A1	-0.691168	5.81951689795918	-3.41807	0.000812079795300552	0.00721395786868359	-1.08918
GPR18	-0.65727	8.85031334693878	-3.401	0.000860612062159428	0.00756128985883077	-1.14261
CPVL	0.813841374067167	7.38155118367347	3.38581051356667	0.000906054065508901	0.00787423389712359	-1.18995
RPL35	-0.649093	12.0202173469388	-3.36761	0.000963476505085374	0.00821553121156923	-1.24645
PRKY	0.686113103358205	6.45624155782313	3.36220427206061	0.000981174691203181	0.00834610956118961	-1.26317
TDRD9	0.692589731716423	6.45178192517007	3.31920370911604	0.00113318800751157	0.00934742916365627	-1.39543
NDUFS5	-0.631624	11.0715550680272	-3.3111	0.00116418498518813	0.00953959638794871	-1.42019
MINPP1	-0.635114	5.69367086394558	-3.28987	0.00124922227882901	0.0101369043432695	-1.48482
NRGN	0.662798226119397	8.5366057414966	3.28579250662267	0.00126618972523057	0.0102399806443424	-1.49719
TMEM60	-0.631859	8.33338432653061	-3.26999	0.00133404897251377	0.0106810137182404	-1.54501
IL10RA	-0.618864	10.3509203673469	-3.22097	0.00156668607569885	0.0120958816733984	-1.69206
MRPL49	-0.631885	9.14722510884354	-3.21893	0.00157715351808985	0.01214653333542	-1.69814
SSR4	-0.614342	11.8395704217687	-3.16891	0.00185470609387486	0.0136838548680199	-1.84612
SOD1	-0.6296	11.3596208027211	-3.08472	0.00242621800121441	0.0169723165824172	-2.09061
BZW2	-0.682286	9.78973310884354	-3.07259	0.00252088707110773	0.0174199432646983	-2.12538
TNF	0.596984413619404	7.95678670068027	3.04583973042383	0.00274175043083693	0.0185787335261138	-2.20158
GLO1	-0.603807	9.43258441496599	-3.04318	0.00276462007909445	0.0186872409810616	-2.20912
HIST1H2AE	0.649247874067164	7.68582948979592	3.03314615644062	0.00285268546578695	0.0191118706205893	-2.23754
RPL8	-0.60087	11.7601308639456	-3.02488	0.00292713034911054	0.0194860797593206	-2.26089
STAT4	-0.609246	9.72890426530612	-2.99381	0.00322327943132344	0.0209509278555943	-2.34813
TNFRSF17	-0.706676	8.62745406802721	-2.96691	0.00350168503197309	0.022392051586437	-2.42302
PEX11B	-0.6027	9.44371911564626	-2.88798	0.00445107410026173	0.0268265310766327	-2.63929
AMOTL2	0.619957430783583	6.61114345578231	2.87746701770654	0.00459395826668896	0.0274931353975276	-2.66771
HLA-DRB4	-0.678745	7.27389633333333	-2.83086	0.00527916432627117	0.0303412789009267	-2.79254
HCP5	-0.629075	9.1453088707483	-2.82835	0.00531870979463379	0.030509846913426	-2.79923
TIPARP	0.600084345335818	8.99488008163265	2.80627492412704	0.00567714070941281	0.032036197682074	-2.85767
RPL19	-0.69051	13.3844394965986	-2.74825	0.0067267394023629	0.0364764336792675	-3.00933
TLR1	0.653997993656722	7.31854500680272	2.74443146444567	0.00680172495836831	0.0368061628446649	-3.01922
KLRF1	-0.675658	7.04168078231293	-2.734	0.00701022398794855	0.037623181734196	-3.04615

## Sheet: S2-LRGs
RALY
CENPV
CCT5
ASS1
BCL9L
TXNRD1
UBA52
RPS27A
AHCTF1
H2AZ1
SF3A3
JPT1
PPP1R13L
H2AX
NOP56
ZMYM4
RPL10A
SET
SETSIP
ETF1
NASP
MTA2
KPNA6
NFATC2IP
CIAPIN1
FNBP4
SELENOH
PSME2
EPRS1
ZBTB7B
DDB2
H4C1
H4C7
EEFSEC
ZC3H4
SRSF7
RRP1B
H
IQGAP1
THRAP3
AKR1B1
PPP2R5D
RBM33
RPS11
NACA
QSER1
PRR12
PAK2
RPS24
SNX6
POLE4
CDC73
DNAJC8
ARPP19
ENSA
SPART
CCT2
POLD3
RPL23A
YTHDC1
ZC3H14
HUWE1
ZNF148
MED1
SUPT16H
COIL
DNTTIP1
CCT7
HMBS
C9orf78
MGST3
NIPBL
TRA2A
HNRNPU
WDR12
RBBP6
EIF4G2
PPP1CB
REXO2
H2BC15
RCC2
SNRNP70
PAF1
ZNF326
EDF1
MYH9
SUDS3
ARHGEF16
SRSF1
RPL27
HSPA4
RBM25
FH
SNF8
MISP
RPS4X
STK38
LDHA
SF3A1
EIF3E
CTCF
HNRNPAB
DPYSL2
NHEJ1
WDR41
PLRG1
KPNA4
EP400
TUB
HMGN4
HMGN2
HMGN3
RPL35
ERCC6
NCL
KIF2A
PUF60
NOLC1
MKI67
AGFG2
PRDX2
PRDX1
CLASRP
ATRIP
HSP90AA1
TXN
SETD2
PAPOLA
CPSF1
COPA
TAF15
PTBP3
PTBP1
HMGA1
TSSC4
PHF10
RPL29
CHORDC1
SCYL1
USP24
MDH1
FANCD2
NIFK
RGPD1
RANBP2
H2BC1
TMPO
HNRNPCL4
RALYL
HNRNPC
YARS1
GTF2F1
SUMO3
SUMO2
CREBBP
WDR44
WDR43
HMGB3
SRRM2
SERBP1
GPATCH8
LUC7L
APIP
LARS1
SFPQ
RPS15A
SMARCD1
JUNB
DDX50
ZC3H8
IK
DR1
BAG2
RMI1
KDM5C
LDHAL6A
CDYL
NUCKS1
RRP8
VDAC2
NHLRC2
PCYT1A
MLH1
PQBP1
TNKS1BP1
NOSIP
ZFP91
SH3GLB2
GTF3C4
HEATR3
SMC3
CCDC124
DHX15
PPIB
TADA3
BMS1
PPL
RPS29
SNX9
VDAC1
TOP2A
VWA5A
RPL11
RPL7A
RPS5
H3-3A
CRIP2
CAST
H2BS1
FUS
H1-3
H1-4
RYBP
JMJD1C
CLIP1
CSRP2
UTP3
GMNN
SBDS
INPPL1
SNRNP40
PABPN1
MSH2
PTPN2
IWS1
PPP1R2
SNRPGP15
LDHB
INIP
HNRNPL
RPS3A
KARS1
QRICH1
LASP1
APEX1
RRP9
DIDO1
TCOF1
PALLD
TRAPPC5
CAPZA2
CAPZA1
RPL18A
LRRC59
UBR4
PPP1R12A
COTL1
HTATSF1
SRBD1
PSMD9
CD2BP2
DNAJA1
PDIA3
CBX5
RPS10
EFHD2
CNN3
SON
ARMC1
LPP
PPP2R2A
PWWP2B
BCLAF1
CALD1
NOP2
DLGAP4
WDHD1
PFDN5
CFAP20
NSUN2
LCP1
RBM15
EEF1D
USP22
STMN1
STMN2
UBE2M
MCM3
RPS20
TAGLN2
SMARCC1
NUP98
XRCC6
METTL5
GTF2I
TOP1
PDLIM7
PES1
GTF2E1
PFKM
TFIP11
HINT1
USP7
RARS1
RBM26
YWHAZ
YWHAG
CREB1
TMSB4X
DHX36
NVL
LMNA
LMNB2
TLN1
PKN1
NONO
SUB1
DDX47
KDM3B
PHC3
PFKP
PGK1
PGK2
ZNF638
SLC4A1AP
SLC25A5
SLC25A4
SLC25A6
ABCF1
DSTN
EIF4A1
HNRNPK
HSPA1A
MYG1
EHMT2
RPS2
RBBP5
PPIG
PDLIM1
H2BC13
SF1
HCFC1
NUS1
HNRNPR
RBMXL1
RBMX
RPSA
CDK11B
NKAP
PCBP1
PCBP3
NOL7
HNRNPD
CCDC171
CMSS1
KHDRBS1
CTTN
ARPC5
RPL35A
SIN3A
SF3A2
OGT
KRR1
ANXA2P2
RNMT
ZNF592
ZNF532
AGFG1
SSB
DDX52
PCBP2
STIP1
ALYREF
VCL
XAB2
PSIP1
PDLIM5
KBTBD2
NFAT5
NFIA
CAPZB
ZFAND6
LRIF1
NOC3L
SLC27A4
PPP4R3A
PDS5B
SRRM1
PRC1
RPL22L1
RPL22
TXNDC9
TBCA
NELFA
DHX9
MSN
EZR
TP53BP1
BUD13
ARL2
C1orf52
PDS5A
H2B
PML
NAT10
RPL9
EIF2S2
DFFA
ATP5F1A
TMA7
PPWD1
CEP290
PTMS
FLYWCH2
PIP4K2C
NCOR1P1
NCOR1
UIMC1
SS18
NECAP1
BRD4
CHD3
DSN1
TFAP2A
GLE1
KIF4A
NFYA
FIP1L1
ARFGAP1
OGA
XPO5
SCAF1
PHRF1
SENP3
GIPC3
HSPD1
HSP90B1
CHD8
PABPC1
PABPC4
RPL17
TACC2
SCAMP3
H1-10
DHX16
BRPF1
USP3
MACROH2A1
TRIM33
CORO1C
NUP155
PHF23
TDP1
ORC2
EMG1
RPL26L1
CHAMP1
ANXA5
MSH6
ZC3H11B
ZC3H11A
GTF2E2
VIM
ARPC2
CCNA2
DDX17
CMTR1
HDGFL2
C19orf53
MFAP1
TPD52L1
SRSF5
LAS1L
KIF2C
TSR1
PSME3IP1
LARP1
FSCN1
AACS
PSMA1
DDX59
EIF4A3
METTL1
MPHOSPH8
PGAM1
HMGN1
PDAP1
MGA
FKBP3
MORC2
WBP11
MORF4L1
HDAC7
RPL30
TIMELESS
MDH2
PCMT1
TMOD3
PDCD5
FLNA
FLNC
SART1
SARNP
EAF1
THYN1
CTDSPL2
C20orf27
COPZ1
PHF3
MINAR2
CBX6
HMGB1P1
HMGB2
HMGB1
TSN
EEF1G
TPD52L2
NKTR
CCDC86
RPL24
GMFB
KYNU
RSF1
RPRD2
TEAD1
CHD4
HDAC2
RPL28
NEDD8
CCNB1
SAFB2
SMCHD1
NAB2
S100A11
PPP1CA
BTF3
BTF3L4
RBM17
KIAA1143
MEF2D
H2AJ
VPS72
HNRNPA0
HDGF
SPTAN1
DKC1
KHDC4
ACTN4
ACTN1
NPM1
NCBP1
UTP20
SAP130
HEXIM1
EEF1A1
SH3GL3
SH3GL2
SH3GL1
ATRX
NUFIP2
NOP58
ZHX1
POLR1G
EEF2
RACGAP1
MYBBP1A
BAG1
RPL19
TARDBP
MBD3
WDR77
RWDD4
SYMPK
MNAT1
GNL3
DHX38
CHTOP
PLS3
WDR70
ARL3
EHMT1
CHD1
IPO8
DIAPH1
STAT1
SAMD11
DDX3X
RPS19
LMO7
PRPF4
CRIPT
RNPS1
CEBPZ
RTF1
PRCC
PSMC1
ZNF706
HSPE1
SMN1
BRD3
EIF3D
RPL18
TMEM156
S100A4
ILF3
ATP5F1B
TBL1XR1
VPS33B
RECQL
YWHAQ
CPLANE1
RGS10
MPHOSPH6
PSMC3
WDR45B
ATP5PB
VARS1
KPNA1
YWHAE
EIF4H
CNBP
HSPA5
MAP2K6
CDC5L
UBTF
CSRP1
PRPF38A
ABCE1
RNASEH2B
ZNF280C
SPAG7
RBM22
UNC45A
SPEN
MATR3
A
ACTB
ACTBL2
SRSF8
CAP1
NOC2L
DDX18
SSH3
PPM1G
HNRNPA1
POLD2
PRPF8
STXBP2
EMD
C11orf98
EIF4B
DDX1
TRERF1
PCNP
SLC3A2
FEN1
ANLN
DNMT1
XRCC5
RPA1
HNRNPA2B1
PHAX
SLTM
DCUN1D5
MIDEAS
NCK1
CCT8
VCP
SLK
ERF
YAP1
RFC4
RPS6
ZFC3H1
RCOR3
GMPS
TPX2
CACYBP
RPL32
IRF2BP2
FAM50A
ZRANB2
TAGLN
RPL8
PKM
NSD2
BRD2
FRG1
EIF5A2
EIF5AL1
IRF2
SNRPA1
S100A10
PRPF19
THUMPD1
TPD52
CFDP1
UBE2T
CCT3
ADAR
ADAM32
GSE1
PAXX
MAP4
CANX
ILKAP
PRKDC
HSPA4L
SRPRA
TTC33
PSMD11
GAPDH
DDX21
SUGP1
CHD9
RSRC2
CTNND1
SMARCA5
RPL3
INTS12
MED27
NSFL1C
PFKL
HNRNPF
SEPTIN9
CHMP4B
FTSJ3
RFX5
SCAF11
RNF40
NAP1L4
NCK2
FAM227B
CLINT1
PFN1
PPP1R2P1
RPL7
PPIA
RPS28
CALR
KAT7
NCOR2
RPS12
RTF2
PRDM16
PNN
SF3B1
POLA1
PPME1
ARHGAP5
FOXJ3
PLEC
PPP1CC
PAIP1
IMUP
ERCC5
INTS4
GPRC5A
KRT18
H3-4
H3-2
MTA3
DNAJA2
RAB1A
NAP1L1
ATF1
SREK1
CPSF2
NUP133
RPS16
HSPH1
RSL1D1
PSMA8
RPL31
FLNB
ELOA
PHF20L1
DCPS
CDA
AKAP2
PPHLN1
CPS1
RPP38
PAFAH1B1
CDK7
ZMAT2
DNAJC17
CTR9
IFI16
HDLBP
HNRNPLL
STRBP
CSDE1
NUMA1
NME2P1
NME1
MAPRE1
TOP2B
ARID3A
RLF
NCAPH
SAE1
HNRNPDL
U2SURP
CCT4
SF3B2
TCHH
CNN2
TC
TCF3
RPL13
ZYX
RBM28
GOLPH3L
PPP1R8
MLLT1
WAC
TSR2
PLIN3
DDX24
TKT
TKTL1
PKN2
WDR33
PACS1
NDC80
CRTC3
TRIR
GPKOW
POM121C
PSMD12
AHCYL1
PBK
KHSRP
CWC15
TRMT6
CLTA
HSPA8
HSPA2
RPL14
RSL24D1
UBA1
NAMPT
ZBTB21
RPL4
H2BC5
RBM10
RBM5
ARCN1
FUBP1
RPL37
GSPT2
RPS7
PUM3
EBNA1BP2
S100A6
DAP
EIF2A
GEMIN5
BRIX1
MSL1
HLTF
ACTR2
PPP1R14A
PPP1R14B
PSPC1
CCDC6
DEK
SPDL1
CFL1
CFL2
EIF2B3
EEF1B2
AHSA1
TRIM29
HAUS8
PARP1
DIS3
WAPL
ADK
RPS3
PRPF31
ENO1
ORC6
GCN1
TLK2
GIPC1
FOXK2
ZC3H18
EAPP
ADNP
DDX23
ANP32E
THOC2
SRSF6
ARPIN
CCT6A
CDKN2AIP
CTBP2
RBM27
RNF113A
SHOC2
TCF20
GATAD2A
PAGE1
HNRNPH2
RBM14
AHNAK2
RPL12
ZCRB1
RPL34
PRRC2A
YBX1
YBX3
SNRPB2
RPL23
MRTO4
AHNAK
NUB1
NELFE
SEC61B
SAP30BP
NCAPG
XRCC1
PRDX6
RPL5
WIZ
MAGOHB
KNL1
ELAVL1
XPC
UBE2E3
SRP14
RAN
SNRPA
ZCCHC8
NFIC
GABPA
ECHDC1
ALDOC
ALDOA
PAICS
HAT1
RPS21
DDX5
SMAP
RPS6KA4
CDK13
OLA1
MBD4
HNRNPM
KMT2A
AP1B1
EIF5
EIF4G1
EIF4G3
GATAD2B
PTMA
MAGED2
HSPA9
DHX37
SNW1
CHRAC1
TRIM28
GTF3C1
AKAP8L
SLU7
RPS25
SEC16A
SMARCAD1
ACIN1
PRPF4B
RPS17
TLE3
TES
ZBTB7A
EIF3G
PRKRIP1
C1orf198
SERPINH1
PAK1IP1
ARPC1B
ZNF207
RUVBL2
PELP1
RRS1
HSP90AB2P
HSP90AB3P
HSP90AA4P
HSP90AA2P
HSP90AB1
MDC1
NT5DC1
SART3
LIG1
ARHGDIA
RPUSD2
NUDT21
CCNT1
BBX
PHF6
DDX46
PRPF3
BIN1
TOM1L1
RAI1
UCHL1
TPR
BOD1L1
UBE2E2
ZFR
SPIN1
HELLS
DPF2
EIF2S1
PHIP
MTREX
NSRP1
KPNA3
SAFB
RANBP1
PARK7
PPIL4
DDX42
DDX39A
DDX39B
RPL13A
RRP15
ZMYND8
CBX3
GPATCH4
POLA2
PSMD3
TOX4
NHP2
ANXA1
AFF4
DRG2
CLTC
CLTCL1
ECPAS
RPLP2
HMG20B
RPL27A
MECP2
ZBTB1
H2BC9
H2BC18
SMC5
EIF3J
RPS23
MCRIP2
ZC3HAV1
HDAC1
ARL6IP4
CBFB
RFC1
RPS9
CWC27
CUL4B
PRPF38B
RCOR1
SOCS5
RPL6
IQGAP2
DCAF1
PWP2
U2AF2
PLA2G4A
RPS14
CDV3
TRIM47
GCLM
WDR4
MBD2
WRNIP1
BPTF
AAAS
AARS1
AARS2
ABCB6
ABCC5
ABCG8
ACAA2
ACACA
ACACB
ACAD10
ACAD9
ACADL
ACADM
ACADVL
ACAT1
ACAT2
ACO2
ACOT13
ACSF2
ACTC1
ACTN2
ADAMTS13
ADORA2B
ADPGK
AGK
AGL
AGRN
AIFM1
AK1
AK3
AK4
AKR1A1
AKR1B10
AKR1D1
ALB
ALDH1A1
ALDH2
ALDH4A1
ALDH6A1
ALDH7A1
ALDH9A1
ALDOB
ALG1
ALK
ALKBH3
AMPD1
AMPD2
AMPD3
ANG
ANGPT1
ANGPT2
ANGPTL4
ANKZF1
APOC2
ARF1
ARGLU1
ARID1A
ARID3B
ARTN
ATAD3A
ATM
ATP1A1
ATP1A2
ATP2A2
ATP5F1C
ATP5F1D
ATP5F1E
ATP5IF1
ATP5MF
ATP5MK
ATP5PD
ATP5PF
ATP5PO
ATPAF1
ATPAF2
ATXN7
AURKA
AXIN1
B3GALNT2
B3GALT6
B3GAT1
B3GAT3
B3GNT3
B4GALT1
B4GALT2
B4GALT4
B4GALT7
B4GAT1
BCKDHA
BCS1L
BDNF-AS
BIK
BOLA2
BOLA3
BPGM
BPNT1
BRCA1
BZW1
BZW2
C1QBP
CA5A
CACNA1H
CALM1
CALML5
CAMKMT
CAPN5
CARS2
CASP6
CAV3
CBLIF
CBR1
CCL15-CCL14
CCNE2
CD44
CD46
CDAN1
CDK1
CDK5
CDV3
CEACAM6
CENPA
CERNA3
CFH
CFI
CGAS
CHCHD10
CHEK2
CHERP
CHPF
CHPF2
CHST1
CHST12
CHST2
CHST4
CHST5
CHST6
CITED2
CKM
CKMT2
CLDN3
CLDN9
CLN5
CLN6
CLPB
CLYBL
CNDP2
CNMD
COA6
COA8
COG2
COG3
COG8
COL4A1
COL5A1
COPB2
COPS4
COQ2
COQ4
COQ8A
COQ9
COX10
COX11
COX14
COX15
COX16
COX20
COX4I1
COX5A
COX5B
COX6A2
COX6B1
COX7A1
COX8A
CPT2
CRABP2
CRAT
CRPPA
CRYAB
CS
CSRP3
CTH
CTSD
CXCR4
CYB5A
CYC1
CYCS
CYP27A1
CYTOR
DAG1
DARS2
DCBLD1
DCN
DDIT4
DDX41
DECR1
DEPDC1
DEPDC1A
DES
DGUOK
DHFR
DHRS7
DLAT
DLD
DLST
DNAJC19
DNAJC5
DNM1L
DPYSL4
DSC2
DTYMK
EARS2
ECD
ECH1
ECHS1
ECI1
ECI2
EFNA3
EGFR
EGLN3
ELAC2
ELF3
EMB
ENO1B
ENO2
ENO3
ENO4
EP300
ERO1A
ETFA
ETFB
ETFDH
ETHE1
EXT1
EXT2
F2
FABP3
FABP4
FABP5
FAM162A
FARS2
FASN
FASTKD2
FBP1
FBP2
FBXL4
FDX2
FGF23
FIS1
FKBP4
FKRP
FKTN
FLI1
FOXP3
FOXRED1
FUT8
G6PC1
G6PD
G6PDX
GAA
GAL3ST1
GALE
GALK1
GALK2
GAPDHS
GATA1
GATA2
GATB
GATC
GATD1
GATD3A
GCH1
GCK
GCKR
GCLC
GCSH
GFAP
GFER
GFM1
GFM2
GFPT1
GFUS
GIGYF2
GK
GLCE
GLO1
GLRX
GLRX5
GMPPA
GMPPB
GNE
GNPDA1
GNPDA2
GOT1
GOT2
GPC1
GPC3
GPC4
GPI
GPM6A
GPR37
GPR87
GRN
GTPBP3
GUSB
GYS1
GYS2
H1-2
H1-5
H2AC1
H2AC11
H2AC12
H2AC13
H2AC14
H2AC15
H2AC16
H2AC17
H2AC18
H2AC19
H2AC20
H2AC21
H2AC25
H2AC4
H2AC6
H2AC7
H2AC8
H2AFV
H2AFZ
H2AZ2
H2BC10
H2BC11
H2BC12
H2BC12L
H2BC14
H2BC17
H2BC19P
H2BC20P
H2BC21
H2BC26
H2BC3
H2BC4
H2BC6
H2BC7
H2BC8
H2BU1
H3-3B
H3C1
H3C10
H3C11
H3C12
H3C13
H3C14
H3C15
H3C2
H3C3
H3C4
H3C6
H3C7
H3C8
H4C11
H4C12
H4C13
H4C14
H4C15
H4C16
H4C2
H4C3
H4C4
H4C5
H4C6
H4C8
H4C9
HACE1
HADH
HADHA
HADHB
HAGH
HAGHL
HAX1
HBA
HBB
HBB-B1
HDAC3
HELLPAR
HIBCH
HINT2
HIST1H1C
HIST1H2BB
HIST1H2BD
HIST1H2BH
HIST1H2BK
HIST1H2BL
HIST1H2BN
HIST1H2BO
HIST1H3A
HIST1H4A
HIST2H2BE
HIST2H2BF
HISTIH2BH
HK1
HK2
HK3
HKDC1
HLA-DRB1
HLCS
HMGCL
HMGCS2
HMMR
HMOX1
HNRNPH1
HOMER1
HPDL
HS2ST1
HS6ST2
HSD17B10
HSDL2
HTRA2
IARS2
IBA57
ICAM1
IDH1
IDH2
IDH3A
IDH3B
IDUA
IER3
IFT56
IGFBP3
IKZF1
IL13RA1
IL6
ILF2
IMMT
INPP5K
IRAK1
IRS2
ISCA1
ISCU
ISG20
ITGB2
IVD
JAK2
JPT2
KAT2A
KAT5
KCNK1
KCNN4
KDELR3
KIF20A
KIF23
KL
KLF1
KRAS
KRT1
KRT10
KY
LAP3
LARGE1
LARS2
LCT
LDB3
LDHAL6B
LDHC
LDHD
LEMD3
LETM1
LGALS1
LHPP
LHX9
LIAS
LIG3
LIN28B
LIPA
LIPT1
LIPT2
LMO1
LONP1
LPIN1
LRP1
LRPPRC
LSP1
LUC7L2
LYRM4
LYRM7
LYST
MACROD1
MAGOH
MAP2K4
MAPK6P4
MARS1
MB
MBP
MCCC1
MCEE
ME1
ME2
MECR
MED24
MERTK
MET
METTL3
MICOS13
MIF
MIOX
MIPEP
MIR125A
MIR133B
MIR208B
MLIP
MLYCD
MNDA
MPC1
MPI
MPL
MPV17
MRE11
MRPL12
MRPL3
MRPL39
MRPL44
MRPS14
MRPS16
MRPS2
MRPS22
MRPS28
MRPS34
MRPS7
MSRA
MTA1
MT-ATP6
MTATP8
MT-ATP8
MT-CO1
MT-CO2
MT-CO3
MT-CYB
MTFMT
MTHFD1
MT-ND1
MT-ND2
MT-ND3
MT-ND4
MT-ND5
MT-ND6
MTO1
MTRFR
MT-RNR2
MT-TC
MT-TE
MT-TF
MT-TH
MT-TI
MT-TK
MT-TL1
MT-TL2
MT-TN
MT-TP
MT-TQ
MT-TS1
MT-TS2
MT-TT
MT-TV
MT-TW
MVK
MXI1
MYBPC3
MYC
MYCN
MYH13
MYH3
MYH4
MYH6
MYH7
MYH7B
MYL2
MYL3
NADK2
NANP
NAPSA
NARS2
NAXD
NAXE
NBN
NCDN
NCOA4
NDC1
NDST3
NDUFA1
NDUFA10
NDUFA11
NDUFA12
NDUFA13
NDUFA2
NDUFA4
NDUFA5
NDUFA6
NDUFA7
NDUFA8
NDUFA9
NDUFAB1
NDUFAF1
NDUFAF2
NDUFAF3
NDUFAF4
NDUFAF5
NDUFAF6
NDUFAF8
NDUFB10
NDUFB11
NDUFB3
NDUFB7
NDUFB8
NDUFB9
NDUFC2
NDUFS1
NDUFS2
NDUFS3
NDUFS4
NDUFS6
NDUFS7
NDUFS8
NDUFV1
NDUFV2
NDUFV3
NEFL
NFS1
NFU1
NGLY1
NIPSNAP2
NMNAT1
NNT
NOL3
NOS1
NOS2
NOS3
NR4A3
NR6A1
NRAS
NREP
NSDHL
NSUN3
NT5E
NUBPL
NUDT5
NUP107
NUP153
NUP160
NUP188
NUP205
NUP210
NUP214
NUP35
NUP37
NUP42
NUP43
NUP50
NUP54
NUP58
NUP62
NUP85
NUP88
NUP93
OBSCN
OCRL
OGDH
OPA1
OSBP2
OXCT1
P4HA1
P4HA2
PAH
PAM
PAX6
PAXIP1
PC
PCBD1
PCCA
PCCB
PCK1
PCSK9
PCX
PDHA1
PDHB
PDHX
PDK3
PDP1
PDSS1
PDSS2
PET100
PET117
PEX2
PFKFB1
PFKFB2
PFKFB3
PFKFB4
PGAM2
PGLS
PGLYRP1
PGM2
PGM2L1
PGP
PHKA2
PHKB
PHKG2
PHOX2B
PIEZO1
PIGA
PIK3C3
PIK3CG
PITRM1
PKLR
PKM2
PKP2
PLA2G6
PLOD1
PLOD2
PLPBP
PMM2
PMPCA
PMPCB
PNKD
PNPLA2
PNPLA8
PNPO
PNPT1
POLDIP3
POLG
POLG2
POLR3K
POLRMT
POM121
POMGNT1
POMGNT2
POMK
POMT1
POMT2
PPCS
PPFIA4
PPIF
PPM1B
PPP1R2B
PPP2CA
PPP2CB
PPP2R1A
PPP2R1B
PRAM1
PRDX5
PREPL
PRKACA
PRKACB
PRKACG
PRORP
PRPF6
PRPS1
PRSS12
PSMA7
PSMC4
PTS
PUS1
PYGB
PYGL
QDPR
QRSL1
QSOX1
RAD50
RAE1
RARG
RARS2
RB1
RBCK1
RBM39
RHAG
RHCE
RHD
RIMS1
RMND1
RN7SL1
RNASEH1
RPE
RRAGC
RRAGD
RRM2B
RUBCNL
RUNX2
RXYLT1
RYR1
SAN
SAP30
SARS2
SAT1
SATB1
SCO1
SCO2
SDC1
SDC2
SDC3
SDHA
SDHB
SDHC
SDHD
SEC13
SEH1L
SERAC1
SFPQ
SFXN4
SHMT2
SIL1
SIRT1
SIRT2
SIRT3
SLC13A3
SLC16A1
SLC16A3
SLC16A4
SLC16A7
SLC16A8
SLC19A1
SLC25A10
SLC25A11
SLC25A12
SLC25A13
SLC25A19
SLC25A26
SLC25A3
SLC25A42
SLC2A1
SLC31A1
SLC35A3
SLC37A4
SLC39A8
SLC3A1
SLC4A1
SLC4A4
SLC52A1
SLC5A12
SLC5A8
SLC7A7
SMARCC2
SOD1
SOD2
SOD2-OT1
SOX9
SP100
SPAG4
SPP1
SPR
SPR14
SQOR
SRD5A3
SST
STAT2
STAT4
STC1
STC2
STIM1
STK11
SUCLA2
SUCLG1
SUCLG2
SURF1
SYMBOL
SYNJ1
TAFAZZIN
TALDO1
TANGO2
TARS2
TCIRG1
TEFM
TERF2
TET2
TFEB
TFF3
TGFA
TGFBI
TH
TIMM22
TIMM50
TIMMDC1
TK2
TKFC
TLR4
TMEM126B
TMEM256-PLSCR3
TMEM70
TNNI3
TNNT2
TOMM7
TP53
TPBG
TPH1
TPI1
TPK1
TPM1
TPM3
TPM4
TPP1
TPST1
TRAP1
TRAPPC12
TRA-TGC7-1
TRC-GCA24-1
TRMT10C
TRMT5
TRMU
TRNT1
TSFM
TTN
TUFM
TWNK
TXN1
TXN2
TYMP
UBE2E1
UGP2
ULK1
UNC119B
UPB1
UPF1
UQCC2
UQCC3
UQCRB
UQCRC2
UQCRFS1
UQCRH
UQCRQ
USB1
USP1
USP18
VARS
VARS2
VCAN
VDAC3
VEGFA
VLDLR
[truncated: 51 more rows]

## Sheet: S3-Lactylation.diffGenes
id	logFC	AveExpr	t	P.Value	adj.P.Val	B
CDA	1.40404011287313	7.71092553741497	8.83888342831709	2.4194296659565e-15	1.22109511325886e-12	24.3647847972717
SERPINA1	1.19780422369403	7.3681874829932	8.56207389106276	1.22381905045902e-14	4.46651286280334e-12	22.7923852975397
IER3	1.57202906156716	10.1248513333333	8.10560602496456	1.70814523363564e-13	4.75038675484754e-11	20.2365694845654
IL13RA1	1.21331367201492	7.29287816326531	7.99422044616603	3.22476694816037e-13	8.45074984665025e-11	19.6207247226149
PYGL	1.57237885914179	8.20209771428571	7.93926209290964	4.40697511052732e-13	1.05357631282729e-10	19.3180809603516
TLR4	1.04947099496269	6.87525617006803	7.70745458759275	1.63031499908279e-12	2.96217366566682e-10	18.0508464987768
NR4A3	0.973053213059702	5.85282938095238	7.61765743880403	2.69492057149428e-12	4.6485674212345e-10	17.5641557151599
RLF	0.885832384328356	8.7066315170068	7.25780650112243	1.96957102810812e-11	2.58070619231052e-09	15.6392161369855
JUNB	0.647460574999997	10.1414944965986	7.02249178683574	7.06563883232616e-11	7.95731077422385e-09	14.4040940638514
TLE3	0.682572691977612	7.88010102721088	6.99824656158074	8.05064219768226e-11	8.84726622804969e-09	14.2779658864466
HIST2H2BE	1.20129199197762	9.52763224489796	6.97202055244569	9.2690689247334e-11	9.94563797144426e-09	14.1417777955311
GMPS	-0.676789	7.79600859863946	-6.6863	4.23277162450603e-10	3.81986615411548e-08	12.6750509789107
HK3	0.851375815111936	7.32301029931973	6.66816298310379	4.65610384645748e-10	4.12004721530364e-08	12.5830551258965
ALDH2	1.36011242705224	7.52963814965986	6.37125852392539	2.17590226443624e-09	1.59414086868132e-07	11.0961411958222
GRN	0.695036190858213	7.84571365986395	6.22208387341818	4.65563442015495e-09	3.06484687166433e-07	10.3634807753512
ICAM1	0.84520239552239	6.60320919727891	6.18716401875971	5.55512903068305e-09	3.53737118229523e-07	10.1934256165721
IRS2	1.07640634197762	9.99273226530612	6.0497225246247	1.10744219062548e-08	6.50479083260924e-07	9.52959702623522
TKT	0.62163982574627	9.35779253741497	5.69434415887008	6.3270420822543e-08	3.04659372632083e-06	7.85556027763685
PRAM1	0.721857596828357	6.94790653741497	5.68575621006562	6.59417137266028e-08	3.15293941386813e-06	7.81589348761888
SMCHD1	0.597061705970154	9.21964773469388	5.60370478632051	9.77093840309407e-08	4.36490099576563e-06	7.4388456289721
SLC7A7	1.12164443339552	8.70573191836735	5.54960966806255	1.26389776318481e-07	5.467661847276e-06	7.19220519793714
PFKFB3	1.08958408656717	10.569036244898	5.52624198538449	1.4118669201628e-07	5.99361698475341e-06	7.08614568404755
GK	0.666533980783583	7.64946723809524	5.50582225615706	1.55492398995722e-07	6.49967767213101e-06	6.99370630593724
THYN1	-0.706541	8.47864168027211	-5.34724	3.26572777318893e-07	1.22933901561452e-05	6.2835692383819
POLD2	-0.61997	8.38539801360544	-5.24822	5.15522556617174e-07	1.83901201021524e-05	5.84723391921546
MRPS28	-0.690262	7.48616584353741	-5.18093	7.00915475801412e-07	2.36420177939253e-05	5.5538728812997
PPIF	0.666582382835821	7.28940548979592	5.0664879456026	1.17495857984459e-06	3.64718919533992e-05	5.06105239667293
GSPT2	-0.830701	6.89934108843537	-4.98554	1.68567878620493e-06	4.87701588526849e-05	4.71712640446658
ARMC1	-0.746631	8.42312583673469	-4.93833	2.07696145383411e-06	5.75843254542847e-05	4.51838277004677
FTH1	0.859844532276126	10.3071405578231	4.82442079016807	3.41869444346728e-06	8.9935423129592e-05	4.04438398846046
SMARCAD1	-0.831987	7.38576770068027	-4.82116	3.46741236838307e-06	9.06918010440616e-05	4.03093618801861
ETF1	0.656588444402978	8.96879392517007	4.8043193268646	3.72998244280319e-06	9.59999489075e-05	3.96157258481751
CTSD	0.636180642723883	8.22759480272109	4.70225047196229	5.78437857478667e-06	0.000137803718249332	3.54499109970576
NOSIP	-0.954446	10.3025113469388	-4.62821	7.92084223619649e-06	0.000180027676645724	3.24692775271341
EMG1	-0.680256	8.78905017687075	-4.54605	1.11822507398213e-05	0.000239592029609346	2.92034484471307
NDUFA8	-0.793082	8.36490363265306	-4.53865	1.15324959004912e-05	0.00024593634058841	2.89115684548819
AMPD2	0.619247718283584	8.25997721768707	4.46361740894553	1.57381164621075e-05	0.000317723426709835	2.59710552772016
HIST1H2BK	0.589127915111936	9.7723673537415	4.43349992407867	1.78121767119799e-05	0.000351268497907597	2.48012884068108
NECAP1	0.600948589738811	8.62691429931973	4.3853495640931	2.16846537571925e-05	0.000411066734342687	2.29437166738338
MNDA	0.98883354906717	9.53542102040816	4.38334171359785	2.18625672427117e-05	0.000411493375437062	2.28665948336151
LIPT1	-0.64765	7.39045900680272	-4.355	2.45284330285838e-05	0.00045229899442559	2.17809442713616
GEMIN5	-0.754203	6.39101993877551	-4.31268	2.90986391430921e-05	0.000516311400524631	2.01698170850503
AHSA1	-0.644837	8.94608921768707	-4.24342	3.83895302471836e-05	0.000645048247445586	1.75597096127062
RRAGD	0.588546960074624	7.71537568027211	4.00239468250849	9.82443840549168e-05	0.00135037590972706	0.873646339231034
CCT3	-0.601091	9.37849093877551	-3.98113	0.000106538368078778	0.00143782404397162	0.797768110549077
APEX1	-0.60278	9.36405634013605	-3.95888	0.000115924911338554	0.00152776476480704	0.718756372010796
COX10	-0.632756	7.64568706802721	-3.75383	0.00024845504219236	0.00283085021735392	0.00743734215895575
HIST1H1C	0.594407405037309	9.36571353061225	3.64498045170163	0.00036797978279351	0.00386619930618902	-0.357491
CORO1C	0.593951344776116	8.98149178231293	3.51330215045858	0.00058516672738648	0.00557909933377234	-0.786926
RPL35	-0.649093	12.0202173469388	-3.36761	0.000963476505085374	0.00821553121156923	-1.24645
SOD1	-0.6296	11.3596208027211	-3.08472	0.00242621800121441	0.0169723165824172	-2.09061
BZW2	-0.682286	9.78973310884354	-3.07259	0.00252088707110773	0.0174199432646983	-2.12538
GLO1	-0.603807	9.43258441496599	-3.04318	0.00276462007909445	0.0186872409810616	-2.20912
RPL8	-0.60087	11.7601308639456	-3.02488	0.00292713034911054	0.0194860797593206	-2.26089
STAT4	-0.609246	9.72890426530612	-2.99381	0.00322327943132344	0.0209509278555943	-2.34813
RPL19	-0.69051	13.3844394965986	-2.74825	0.0067267394023629	0.0364764336792675	-3.00933

## Sheet: S4-GO
ONTOLOGY	ID	Description	GeneRatio	BgRatio	RichFactor	FoldEnrichment	zScore	pvalue	p.adjust	qvalue	geneID	Count
BP	GO:0006091	generation of precursor metabolites and energy	10/52	490/18986	0.0204081632653061	7.45133437990581	7.58218663336178	7.15745676000768e-07	0.0010278107907371	0.000826497901655623	IER3/PYGL/NR4A3/HK3/IRS2/TKT/PFKFB3/PPIF/NDUFA8/COX10	10
BP	GO:0019693	ribose phosphate metabolic process	8/52	376/18986	0.0212765957446809	7.7684124386252	6.94693662562624	7.72171370729466e-06	0.00554419044183757	0.00445827365100118	CDA/IER3/PYGL/GMPS/HK3/PFKFB3/NDUFA8/AMPD2	8
BP	GO:0002366	leukocyte activation involved in immune response	7/52	315/18986	0.0222222222222222	8.11367521367522	6.67192731634343	2.28324857856176e-05	0.00888702280939955	0.00714635978735618	TLR4/NR4A3/JUNB/GRN/ICAM1/PRAM1/STAT4	7
BP	GO:0002263	cell activation involved in immune response	7/52	319/18986	0.0219435736677116	8.01193633952255	6.61883917181123	2.47549381877425e-05	0.00888702280939955	0.00714635978735618	TLR4/NR4A3/JUNB/GRN/ICAM1/PRAM1/STAT4	7
BP	GO:0009117	nucleotide metabolic process	8/52	500/18986	0.016	5.84184615384615	5.74990010907222	5.94401263822916e-05	0.0146744593633779	0.0118002359783211	CDA/IER3/GMPS/HK3/TKT/PFKFB3/NDUFA8/AMPD2	8
BP	GO:0009259	ribonucleotide metabolic process	7/52	368/18986	0.0190217391304348	6.94512959866221	6.03537846362598	6.13138970614677e-05	0.0146744593633779	0.0118002359783211	CDA/IER3/GMPS/HK3/PFKFB3/NDUFA8/AMPD2	7
BP	GO:0009156	ribonucleoside monophosphate biosynthetic process	3/52	35/18986	0.0857142857142857	31.2956043956044	9.40120155192808	0.000119214050651682	0.0188484875949678	0.015156715211611	CDA/GMPS/AMPD2	3
BP	GO:0002697	regulation of immune effector process	7/52	410/18986	0.0170731707317073	6.23367729831145	5.61446727007252	0.000120404888657255	0.0188484875949678	0.015156715211611	IL13RA1/TLR4/NR4A3/JUNB/GRN/ICAM1/PRAM1	7
BP	GO:0046390	ribose phosphate biosynthetic process	5/52	178/18986	0.0280898876404494	10.2560501296456	6.50204809039028	0.000124558304535111	0.0188484875949678	0.015156715211611	CDA/PYGL/GMPS/NDUFA8/AMPD2	5
BP	GO:0016052	carbohydrate catabolic process	5/52	180/18986	0.0277777777777778	10.142094017094	6.45831920041652	0.000131256877402283	0.0188484875949678	0.015156715211611	IER3/PYGL/HK3/PFKFB3/GK	5
BP	GO:0006163	purine nucleotide metabolic process	7/52	440/18986	0.0159090909090909	5.80865384615385	5.34823537118932	0.000186073355527548	0.0242910307761417	0.0195332508147101	IER3/GMPS/HK3/TKT/PFKFB3/NDUFA8/AMPD2	7
BP	GO:0009124	nucleoside monophosphate biosynthetic process	3/52	42/18986	0.0714285714285714	26.0796703296703	8.52700293113537	0.000206294129311187	0.024686530807572	0.0198512859521379	CDA/GMPS/AMPD2	3
BP	GO:0009150	purine ribonucleotide metabolic process	6/52	348/18986	0.0172413793103448	6.29509283819629	5.22455533601773	0.000363309661333431	0.0401317441288313	0.0322713116180384	IER3/GMPS/HK3/PFKFB3/NDUFA8/AMPD2	6
BP	GO:0015980	energy derivation by oxidation of organic compounds	6/52	356/18986	0.0168539325842697	6.15363007778738	5.14419709519567	0.000409925999355135	0.0420466953624267	0.0338111895708709	PYGL/NR4A3/IRS2/PPIF/NDUFA8/COX10	6
BP	GO:0009161	ribonucleoside monophosphate metabolic process	3/52	59/18986	0.0508474576271186	18.5651890482399	7.08147504824224	0.000565329433442957	0.0541208710949391	0.0435204483148719	CDA/GMPS/AMPD2	3
BP	GO:0061469	regulation of type B pancreatic cell proliferation	2/52	14/18986	0.142857142857143	52.1593406593407	10.0350186666384	0.000655573149527515	0.0588376901700945	0.0473134042784003	NR4A3/IRS2	2
BP	GO:0030888	regulation of B cell proliferation	3/52	67/18986	0.0447761194029851	16.3484500574053	6.59536179670798	0.000820317655285764	0.0692927148817857	0.0557206481639928	TLR4/IRS2/MNDA	3
BP	GO:0002181	cytoplasmic translation	4/52	165/18986	0.0242424242424242	8.85128205128205	5.3081964872623	0.00107612297661864	0.0693045884794951	0.0557301961310703	ETF1/RPL35/RPL8/RPL19	4
BP	GO:0006415	translational termination	2/52	18/18986	0.111111111111111	40.5683760683761	8.80155677814179	0.00109452513025506	0.0693045884794951	0.0557301961310703	GSPT2/ETF1	2
BP	GO:0043173	nucleotide salvage	2/52	18/18986	0.111111111111111	40.5683760683761	8.80155677814179	0.00109452513025506	0.0693045884794951	0.0557301961310703	CDA/AMPD2	2
BP	GO:0006081	cellular aldehyde metabolic process	3/52	76/18986	0.0394736842105263	14.4124493927125	6.13980975040132	0.00118311951001575	0.0693045884794951	0.0557301961310703	ALDH2/TKT/GLO1	3
BP	GO:0009123	nucleoside monophosphate metabolic process	3/52	76/18986	0.0394736842105263	14.4124493927125	6.13980975040132	0.00118311951001575	0.0693045884794951	0.0557301961310703	CDA/GMPS/AMPD2	3
BP	GO:0009168	purine ribonucleoside monophosphate biosynthetic process	2/52	19/18986	0.105263157894737	38.4331983805668	8.55500367391425	0.00122115108552966	0.0693045884794951	0.0557301961310703	GMPS/AMPD2	2
BP	GO:0009260	ribonucleotide biosynthetic process	4/52	171/18986	0.0233918128654971	8.54071075123707	5.19091613404467	0.0012281023709442	0.0693045884794951	0.0557301961310703	CDA/GMPS/NDUFA8/AMPD2	4
BP	GO:0019362	pyridine nucleotide metabolic process	4/52	172/18986	0.0232558139534884	8.49105545617173	5.17192778122344	0.00125481845436412	0.0693045884794951	0.0557301961310703	IER3/HK3/TKT/PFKFB3	4
BP	GO:0046496	nicotinamide nucleotide metabolic process	4/52	172/18986	0.0232558139534884	8.49105545617173	5.17192778122344	0.00125481845436412	0.0693045884794951	0.0557301961310703	IER3/HK3/TKT/PFKFB3	4
BP	GO:0072524	pyridine-containing compound metabolic process	4/52	178/18986	0.0224719101123595	8.20484010371651	5.06114554067683	0.00142373312936319	0.0757215101394647	0.060890262881537	IER3/HK3/TKT/PFKFB3	4
BP	GO:0009127	purine nucleoside monophosphate biosynthetic process	2/52	21/18986	0.0952380952380952	34.7728937728938	8.11497682747679	0.00149441413841412	0.0766420965272384	0.0616305379639207	GMPS/AMPD2	2
BP	GO:0042100	B cell proliferation	3/52	92/18986	0.0326086956521739	11.9059364548495	5.49516461973898	0.00204939885883308	0.0992929724223621	0.0798448839959913	TLR4/IRS2/MNDA	3
BP	GO:0006096	glycolytic process	3/52	96/18986	0.03125	11.4098557692308	5.35858514780044	0.00231386916343048	0.0992929724223621	0.0798448839959913	IER3/HK3/PFKFB3	3
BP	GO:0002275	myeloid cell activation involved in immune response	3/52	98/18986	0.0306122448979592	11.1770015698587	5.29328988343012	0.00245367083041018	0.0992929724223621	0.0798448839959913	NR4A3/GRN/PRAM1	3
BP	GO:0046032	ADP catabolic process	3/52	98/18986	0.0306122448979592	11.1770015698587	5.29328988343012	0.00245367083041018	0.0992929724223621	0.0798448839959913	IER3/HK3/PFKFB3	3
BP	GO:0019364	pyridine nucleotide catabolic process	3/52	100/18986	0.03	10.9534615384615	5.22985846905316	0.00259860336882248	0.0992929724223621	0.0798448839959913	IER3/HK3/PFKFB3	3
BP	GO:0044342	type B pancreatic cell proliferation	2/52	28/18986	0.0714285714285714	26.0796703296703	6.95969753501127	0.00265718755910531	0.0992929724223621	0.0798448839959913	NR4A3/IRS2	2
BP	GO:0009137	purine nucleoside diphosphate catabolic process	3/52	101/18986	0.0297029702970297	10.8450114242193	5.19881307967727	0.00267301348704554	0.0992929724223621	0.0798448839959913	IER3/HK3/PFKFB3	3
BP	GO:0009181	purine ribonucleoside diphosphate catabolic process	3/52	101/18986	0.0297029702970297	10.8450114242193	5.19881307967727	0.00267301348704554	0.0992929724223621	0.0798448839959913	IER3/HK3/PFKFB3	3
BP	GO:0072526	pyridine-containing compound catabolic process	3/52	103/18986	0.029126213592233	10.634428678118	5.13800908714142	0.00282576018573712	0.0992929724223621	0.0798448839959913	IER3/HK3/PFKFB3	3
BP	GO:0045980	negative regulation of nucleotide metabolic process	2/52	29/18986	0.0689655172413793	25.1803713527851	6.82909173109244	0.00284902869316204	0.0992929724223621	0.0798448839959913	CDA/IER3	2
BP	GO:0051156	glucose 6-phosphate metabolic process	2/52	29/18986	0.0689655172413793	25.1803713527851	6.82909173109244	0.00284902869316204	0.0992929724223621	0.0798448839959913	HK3/TKT	2
BP	GO:0090594	inflammatory response to wounding	2/52	29/18986	0.0689655172413793	25.1803713527851	6.82909173109244	0.00284902869316204	0.0992929724223621	0.0798448839959913	TLR4/GRN	2
BP	GO:0009191	ribonucleoside diphosphate catabolic process	3/52	104/18986	0.0288461538461538	10.532174556213	5.10823002994154	0.00290411200678218	0.0992929724223621	0.0798448839959913	IER3/HK3/PFKFB3	3
BP	GO:0046031	ADP metabolic process	3/52	104/18986	0.0288461538461538	10.532174556213	5.10823002994154	0.00290411200678218	0.0992929724223621	0.0798448839959913	IER3/HK3/PFKFB3	3
BP	GO:0009134	nucleoside diphosphate catabolic process	3/52	108/18986	0.0277777777777778	10.142094017094	4.99304357570341	0.00323088283147732	0.103132246335596	0.0829321758027776	IER3/HK3/PFKFB3	3
BP	GO:1900027	regulation of ruffle assembly	2/52	31/18986	0.0645161290322581	23.5558312655087	6.58663466950701	0.00325165844379847	0.103132246335596	0.0829321758027776	ICAM1/CORO1C	2
BP	GO:0002285	lymphocyte activation involved in immune response	4/52	227/18986	0.0176211453744493	6.43375127075568	4.31612116343362	0.00343833434683956	0.103132246335596	0.0829321758027776	TLR4/JUNB/ICAM1/STAT4	4
BP	GO:0046034	ATP metabolic process	4/52	228/18986	0.0175438596491228	6.4055330634278	4.3032687725888	0.0034927268206389	0.103132246335596	0.0829321758027776	IER3/HK3/PFKFB3/NDUFA8	4
BP	GO:0044282	small molecule catabolic process	5/52	375/18986	0.0133333333333333	4.86820512820513	3.96484361199166	0.00355302123773649	0.103132246335596	0.0829321758027776	CDA/HK3/ALDH2/IRS2/GK	5
BP	GO:0030316	osteoclast differentiation	3/52	112/18986	0.0267857142857143	9.77987637362637	4.8837252460156	0.0035793813289198	0.103132246335596	0.0829321758027776	TLR4/JUNB/GLO1	3
BP	GO:0006457	protein folding	4/52	231/18986	0.0173160173160173	6.32234432234432	4.26516865731678	0.0036594215116776	0.103132246335596	0.0829321758027776	GRN/PPIF/AHSA1/CCT3	4
BP	GO:0033238	regulation of amine metabolic process	2/52	33/18986	0.0606060606060606	22.1282051282051	6.36599626487321	0.00367932058113624	0.103132246335596	0.0829321758027776	ALDH2/SLC7A7	2
BP	GO:0043094	cellular metabolic compound salvage	2/52	33/18986	0.0606060606060606	22.1282051282051	6.36599626487321	0.00367932058113624	0.103132246335596	0.0829321758027776	CDA/AMPD2	2
BP	GO:0009165	nucleotide biosynthetic process	4/52	233/18986	0.0171673819742489	6.26807527236712	4.24014141866054	0.0037735125807965	0.103132246335596	0.0829321758027776	CDA/GMPS/NDUFA8/AMPD2	4
BP	GO:0009112	nucleobase metabolic process	2/52	34/18986	0.0588235294117647	21.4773755656109	6.26285008983834	0.00390245270859668	0.103132246335596	0.0829321758027776	CDA/GMPS	2
BP	GO:0009135	purine nucleoside diphosphate metabolic process	3/52	116/18986	0.0258620689655172	9.44263925729443	4.7797707092956	0.003950051217589	0.103132246335596	0.0829321758027776	IER3/HK3/PFKFB3	3
BP	GO:0009179	purine ribonucleoside diphosphate metabolic process	3/52	116/18986	0.0258620689655172	9.44263925729443	4.7797707092956	0.003950051217589	0.103132246335596	0.0829321758027776	IER3/HK3/PFKFB3	3
BP	GO:0061081	positive regulation of myeloid leukocyte cytokine production involved in immune response	2/52	35/18986	0.0571428571428571	20.8637362637363	6.16402913608227	0.00413173989998728	0.105949616006817	0.0851977193662792	TLR4/NR4A3	2
BP	GO:0002274	myeloid leukocyte activation	4/52	247/18986	0.0161943319838057	5.91279975085643	4.07277219924074	0.00464059675631324	0.110240945053968	0.0886485242077431	TLR4/NR4A3/GRN/PRAM1	4
BP	GO:0045333	cellular respiration	4/52	249/18986	0.0160642570281124	5.86530738337967	4.04991319664128	0.00477452581113996	0.110240945053968	0.0886485242077431	NR4A3/PPIF/NDUFA8/COX10	4
BP	GO:2001233	regulation of apoptotic signaling pathway	5/52	403/18986	0.0124069478908189	4.52996755105936	3.75362695359947	0.00481794921510618	0.110240945053968	0.0886485242077431	IER3/TLR4/ICAM1/PPIF/SOD1	5
BP	GO:0046164	alcohol catabolic process	2/52	38/18986	0.0526315789473684	19.2165991902834	5.8906497281788	0.00485619189758283	0.110240945053968	0.0886485242077431	ALDH2/GK	2
BP	GO:0006090	pyruvate metabolic process	3/52	126/18986	0.0238095238095238	8.69322344322344	4.54055102902978	0.00497644700590536	0.110240945053968	0.0886485242077431	IER3/HK3/PFKFB3	3
BP	GO:0009185	ribonucleoside diphosphate metabolic process	3/52	126/18986	0.0238095238095238	8.69322344322344	4.54055102902978	0.00497644700590536	0.110240945053968	0.0886485242077431	IER3/HK3/PFKFB3	3
BP	GO:0009205	purine ribonucleoside triphosphate metabolic process	4/52	252/18986	0.0158730158730159	5.7954822954823	4.01608679889739	0.00498027215653404	0.110240945053968	0.0886485242077431	IER3/HK3/PFKFB3/NDUFA8	4
BP	GO:0009154	purine ribonucleotide catabolic process	3/52	129/18986	0.0232558139534884	8.49105545617173	4.47391112937756	0.00531281459852146	0.110240945053968	0.0886485242077431	IER3/HK3/PFKFB3	3
BP	GO:0009167	purine ribonucleoside monophosphate metabolic process	2/52	40/18986	0.05	18.2557692307692	5.72520892280635	0.00536931429526869	0.110240945053968	0.0886485242077431	GMPS/AMPD2	2
BP	GO:0009199	ribonucleoside triphosphate metabolic process	4/52	258/18986	0.0155038759689922	5.66070363744782	3.95003939410363	0.00540951494580801	0.110240945053968	0.0886485242077431	IER3/HK3/PFKFB3/NDUFA8	4
BP	GO:1901136	carbohydrate derivative catabolic process	4/52	258/18986	0.0155038759689922	5.66070363744782	3.95003939410363	0.00540951494580801	0.110240945053968	0.0886485242077431	CDA/IER3/HK3/PFKFB3	4
BP	GO:0009144	purine nucleoside triphosphate metabolic process	4/52	259/18986	0.0154440154440154	5.63884763884764	3.93923301826623	0.005483389024378	0.110240945053968	0.0886485242077431	IER3/HK3/PFKFB3/NDUFA8	4
BP	GO:0009132	nucleoside diphosphate metabolic process	3/52	133/18986	0.0225563909774436	8.23568536726431	4.38834786493361	0.00578217769918683	0.110240945053968	0.0886485242077431	IER3/HK3/PFKFB3	3
BP	GO:0050864	regulation of B cell activation	3/52	133/18986	0.0225563909774436	8.23568536726431	4.38834786493361	0.00578217769918683	0.110240945053968	0.0886485242077431	TLR4/IRS2/MNDA	3
BP	GO:0009126	purine nucleoside monophosphate metabolic process	2/52	42/18986	0.0476190476190476	17.3864468864469	5.57133641690351	0.00590624758082111	0.110240945053968	0.0886485242077431	GMPS/AMPD2	2
BP	GO:1902686	mitochondrial outer membrane permeabilization involved in programmed cell death	2/52	42/18986	0.0476190476190476	17.3864468864469	5.57133641690351	0.00590624758082111	0.110240945053968	0.0886485242077431	IER3/PPIF	2
BP	GO:0042593	glucose homeostasis	4/52	265/18986	0.0150943396226415	5.51117561683599	3.87555527780038	0.0059408864300977	0.110240945053968	0.0886485242077431	PYGL/HK3/ICAM1/IRS2	4
BP	GO:0033500	carbohydrate homeostasis	4/52	266/18986	0.0150375939849624	5.49045691150954	3.86513098019168	0.00601953692526571	0.110240945053968	0.0886485242077431	PYGL/HK3/ICAM1/IRS2	4
BP	GO:0009261	ribonucleotide catabolic process	3/52	135/18986	0.0222222222222222	8.11367521367522	4.34689857051382	0.00602590000946222	0.110240945053968	0.0886485242077431	IER3/HK3/PFKFB3	3
BP	GO:0010001	glial cell differentiation	4/52	267/18986	0.0149812734082397	5.46989340247767	3.8547592650187	0.00609888060603996	0.110240945053968	0.0886485242077431	TLR4/GRN/PFKFB3/SOD1	4
BP	GO:0002286	T cell activation involved in immune response	3/52	136/18986	0.0220588235294118	8.05401583710407	4.32649288109532	0.00615003921720016	0.110240945053968	0.0886485242077431	JUNB/ICAM1/STAT4	3
BP	GO:0021782	glial cell development	3/52	136/18986	0.0220588235294118	8.05401583710407	4.32649288109532	0.00615003921720016	0.110240945053968	0.0886485242077431	TLR4/GRN/SOD1	3
BP	GO:0006195	purine nucleotide catabolic process	3/52	138/18986	0.0217391304347826	7.93729096989967	4.28630038512592	0.00640289843426858	0.110240945053968	0.0886485242077431	IER3/HK3/PFKFB3	3
BP	GO:0010828	positive regulation of D-glucose transmembrane transport	2/52	44/18986	0.0454545454545455	16.5961538461538	5.42771104217722	0.00646672616011632	0.110240945053968	0.0886485242077431	NR4A3/IRS2	2
BP	GO:0014002	astrocyte development	2/52	44/18986	0.0454545454545455	16.5961538461538	5.42771104217722	0.00646672616011632	0.110240945053968	0.0886485242077431	TLR4/GRN	2
BP	GO:0035794	positive regulation of mitochondrial membrane permeability	2/52	44/18986	0.0454545454545455	16.5961538461538	5.42771104217722	0.00646672616011632	0.110240945053968	0.0886485242077431	IER3/PPIF	2
BP	GO:0042119	neutrophil activation	2/52	44/18986	0.0454545454545455	16.5961538461538	5.42771104217722	0.00646672616011632	0.110240945053968	0.0886485242077431	GRN/PRAM1	2
BP	GO:0097178	ruffle assembly	2/52	44/18986	0.0454545454545455	16.5961538461538	5.42771104217722	0.00646672616011632	0.110240945053968	0.0886485242077431	ICAM1/CORO1C	2
BP	GO:0002702	positive regulation of production of molecular mediator of immune response	3/52	140/18986	0.0214285714285714	7.8239010989011	4.24690879591843	0.00666189747428877	0.110240945053968	0.0886485242077431	IL13RA1/TLR4/NR4A3	3
BP	GO:0009141	nucleoside triphosphate metabolic process	4/52	274/18986	0.0145985401459854	5.33015160022459	3.7835899620662	0.00667391926483157	0.110240945053968	0.0886485242077431	IER3/HK3/PFKFB3/NDUFA8	4
BP	GO:0000184	nuclear-transcribed mRNA catabolic process, nonsense-mediated decay	2/52	45/18986	0.0444444444444444	16.2273504273504	5.35938471481479	0.00675571251027103	0.110240945053968	0.0886485242077431	GSPT2/ETF1	2
BP	GO:1904646	cellular response to amyloid-beta	2/52	45/18986	0.0444444444444444	16.2273504273504	5.35938471481479	0.00675571251027103	0.110240945053968	0.0886485242077431	TLR4/ICAM1	2
BP	GO:0030890	positive regulation of B cell proliferation	2/52	46/18986	0.0434782608695652	15.8745819397993	5.29321437310231	0.00705048653503544	0.113758411958549	0.091477039963736	TLR4/IRS2	2
BP	GO:0043467	regulation of generation of precursor metabolites and energy	3/52	146/18986	0.0205479452054795	7.50237091675448	4.13326741522445	0.00747610296539187	0.119285376203364	0.0959214614390045	IER3/IRS2/PPIF	3
BP	GO:0070266	necroptotic process	2/52	48/18986	0.0416666666666667	15.213141025641	5.16689235785478	0.00765726728919122	0.119519954644333	0.0961100940073543	PYGL/PPIF	2
BP	GO:0120163	negative regulation of cold-induced thermogenesis	2/52	48/18986	0.0416666666666667	15.213141025641	5.16689235785478	0.00765726728919122	0.119519954644333	0.0961100940073543	TLR4/TLE3	2
BP	GO:0007005	mitochondrion organization	5/52	452/18986	0.0110619469026549	4.03888699795779	3.42677015030884	0.00775628752332464	0.119763751435421	0.0963061393671435	IER3/PPIF/ARMC1/NDUFA8/COX10	5
BP	GO:0042088	T-helper 1 type immune response	2/52	49/18986	0.0408163265306122	14.9026687598116	5.10653616682956	0.0079692091815928	0.120460888260708	0.0968667309939867	TLR4/STAT4	2
BP	GO:1905710	positive regulation of membrane permeability	2/52	49/18986	0.0408163265306122	14.9026687598116	5.10653616682956	0.0079692091815928	0.120460888260708	0.0968667309939867	IER3/PPIF	2
BP	GO:0061082	myeloid leukocyte cytokine production	2/52	50/18986	0.04	14.6046153846154	5.04792547108842	0.00828680907374358	0.123956852394748	0.0996779556348323	TLR4/NR4A3	2
BP	GO:2000377	regulation of reactive oxygen species metabolic process	3/52	153/18986	0.0196078431372549	7.15912518853695	4.00858207283212	0.00849753364010778	0.124925004792815	0.100456480177187	IER3/TLR4/SOD1	3
BP	GO:0014911	positive regulation of smooth muscle cell migration	2/52	51/18986	0.0392156862745098	14.3182503770739	4.99097500213068	0.00861003486778019	0.124925004792815	0.100456480177187	TLR4/NR4A3	2
BP	GO:0040029	epigenetic regulation of gene expression	4/52	295/18986	0.0135593220338983	4.95071707953064	3.58390472102741	0.00861251773989466	0.124925004792815	0.100456480177187	RLF/SMCHD1/SMARCAD1/APEX1	4
BP	GO:0072523	purine-containing compound catabolic process	3/52	155/18986	0.0193548387096774	7.06674937965261	3.97439472700586	0.00880370016308456	0.126131348092493	0.101426542191369	IER3/HK3/PFKFB3	3
BP	GO:0036230	granulocyte activation	2/52	52/18986	0.0384615384615385	14.042899408284	4.93560523779655	0.00893885459330377	0.126131348092493	0.101426542191369	GRN/PRAM1	2
BP	GO:0009152	purine ribonucleotide biosynthetic process	3/52	156/18986	0.0192307692307692	7.02144970414201	3.95752792927012	0.00895919046339438	0.126131348092493	0.101426542191369	GMPS/NDUFA8/AMPD2	3
BP	GO:0009166	nucleotide catabolic process	3/52	161/18986	0.0186335403726708	6.80339	3.87536986552306	0.00976085336402527	0.132239657729843	0.106338443431782	IER3/HK3/PFKFB3	3
BP	GO:0031507	heterochromatin formation	3/52	161/18986	0.0186335403726708	6.80339	3.87536986552306	0.00976085336402527	0.132239657729843	0.106338443431782	RLF/SMCHD1/SMARCAD1	3
BP	GO:0010563	negative regulation of phosphorus metabolic process	4/52	306/18986	0.0130718954248366	4.7727501256913	3.48671223500412	0.00976142320289926	0.132239657729843	0.106338443431782	CDA/IER3/IRS2/CORO1C	4
BP	GO:0045936	negative regulation of phosphate metabolic process	4/52	306/18986	0.0130718954248366	4.7727501256913	3.48671223500412	0.00976142320289926	0.132239657729843	0.106338443431782	CDA/IER3/IRS2/CORO1C	4
BP	GO:0006749	glutathione metabolic process	2/52	56/18986	0.0357142857142857	13.0398351648352	4.72851786066747	0.0103094378391875	0.137077340158085	0.110228589762073	SOD1/GLO1	2
BP	GO:1904645	response to amyloid-beta	2/52	56/18986	0.0357142857142857	13.0398351648352	4.72851786066747	0.0103094378391875	0.137077340158085	0.110228589762073	TLR4/ICAM1	2
BP	GO:0031529	ruffle organization	2/52	57/18986	0.0350877192982456	12.8110661268556	4.68002830158779	0.0106657520969981	0.140513945057699	0.11299208160702	ICAM1/CORO1C	2
BP	GO:0001678	intracellular glucose homeostasis	3/52	170/18986	0.0176470588235294	6.44321266968326	3.73595724516927	0.0113065607077031	0.147228866792615	0.118391780436519	HK3/ICAM1/IRS2	3
BP	GO:0046902	regulation of mitochondrial membrane permeability	2/52	59/18986	0.0338983050847458	12.3767926988266	4.58659872116992	0.0113945638069815	0.147228866792615	0.118391780436519	IER3/PPIF	2
BP	GO:1901293	nucleoside phosphate biosynthetic process	4/52	321/18986	0.0124610591900312	4.5497244188833	3.36139030674508	0.0114830313932959	0.147228866792615	0.118391780436519	CDA/GMPS/NDUFA8/AMPD2	4
BP	GO:1901616	organic hydroxy compound catabolic process	2/52	60/18986	0.0333333333333333	12.1705128205128	4.54156050882277	0.0117669992026292	0.148222902236627	0.119191118423677	ALDH2/GK	2
BP	GO:1903409	reactive oxygen species biosynthetic process	2/52	60/18986	0.0333333333333333	12.1705128205128	4.54156050882277	0.0117669992026292	0.148222902236627	0.119191118423677	TLR4/SOD1	2
BP	GO:0043030	regulation of macrophage activation	2/52	61/18986	0.0327868852459016	11.9709962168979	4.49757925284742	0.0121447464606338	0.150343585495432	0.12089643255277	TLR4/GRN	2
BP	GO:0097300	programmed necrotic cell death	2/52	61/18986	0.0327868852459016	11.9709962168979	4.49757925284742	0.0121447464606338	0.150343585495432	0.12089643255277	PYGL/PPIF	2
BP	GO:0043462	regulation of ATP-dependent activity	2/52	63/18986	0.0317460317460317	11.5909645909646	4.41262054036146	0.0129160538084837	0.158525241615236	0.127475582797181	PPIF/AHSA1	2
BP	GO:0002429	immune response-activating cell surface receptor signaling pathway	4/52	336/18986	0.0119047619047619	4.34661172161172	3.24355550866197	0.0133899249950563	0.162948578753397	0.131032539871336	TLR4/NR4A3/PRAM1/MNDA	4
BP	GO:1901292	nucleoside phosphate catabolic process	3/52	184/18986	0.016304347826087	5.95296822742475	3.53800315252965	0.0139777218675643	0.167479016032019	0.134675619841024	IER3/HK3/PFKFB3	3
BP	GO:0070661	leukocyte proliferation	4/52	341/18986	0.0117302052785924	4.28287841191067	3.20580114630829	0.0140678865728837	0.167479016032019	0.134675619841024	TLR4/JUNB/IRS2/MNDA	4
BP	GO:0045428	regulation of nitric oxide biosynthetic process	2/52	66/18986	0.0303030303030303	11.0641025641026	4.29212381874919	0.0141120897909988	0.167479016032019	0.134675619841024	TLR4/NOSIP	2
BP	GO:0080164	regulation of nitric oxide metabolic process	2/52	68/18986	0.0294117647058824	10.7386877828054	4.21602400286089	0.0149351443882279	0.175744090967476	0.141321850015629	TLR4/NOSIP	2
BP	GO:0062012	regulation of small molecule metabolic process	4/52	348/18986	0.0114942528735632	4.19672855879752	3.15414398954241	0.0150532891288298	0.175744090967476	0.141321850015629	CDA/IER3/IRS2/SLC7A7	4
BP	GO:0010632	regulation of epithelial cell migration	2/52	69/18986	0.0289855072463768	10.5830546265329	4.17915196366833	0.0153542909010926	0.177812594628782	0.142985204741075	IRS2/CORO1C	2
BP	GO:0045814	negative regulation of gene expression, epigenetic	3/52	192/18986	0.015625	5.70492788461539	3.43383766791926	0.0156519786498485	0.179809930729459	0.1445913311906	RLF/SMCHD1/SMARCAD1	3
BP	GO:0042063	gliogenesis	4/52	355/18986	0.0112676056338028	4.11397616468039	3.10382454925768	0.01608153079716	0.183278398608903	0.147380445150247	TLR4/GRN/PFKFB3/SOD1	4
BP	GO:0002700	regulation of production of molecular mediator of immune response	3/52	196/18986	0.0153061224489796	5.58850078492936	3.38392899863203	0.0165298156812279	0.186904057623963	0.150295961892308	IL13RA1/TLR4/NR4A3	3
BP	GO:0006164	purine nucleotide biosynthetic process	3/52	197/18986	0.0152284263959391	5.56013276064037	3.37166604755417	0.0167535312722011	0.187953678960007	0.151139998401354	GMPS/NDUFA8/AMPD2	3
BP	GO:0006879	intracellular iron ion homeostasis	2/52	73/18986	0.0273972602739726	10.0031612223393	4.03889006483561	0.0170809789546501	0.188679121375981	0.151723351524301	FTH1/SOD1	2
BP	GO:0051881	regulation of mitochondrial membrane potential	2/52	73/18986	0.0273972602739726	10.0031612223393	4.03889006483561	0.0170809789546501	0.188679121375981	0.151723351524301	PPIF/SOD1	2
BP	GO:0009060	aerobic respiration	3/52	200/18986	0.015	5.47673076923077	3.33537448127736	0.0174349134230284	0.190651075346657	0.15330906733271	PPIF/NDUFA8/COX10	3
BP	GO:2000379	positive regulation of reactive oxygen species metabolic process	2/52	74/18986	0.027027027027027	9.86798336798337	4.00550968670612	0.0175250292101384	0.190651075346657	0.15330906733271	TLR4/SOD1	2
BP	GO:0071496	cellular response to external stimulus	2/52	75/18986	0.0266666666666667	9.73641025641026	3.97275872916817	0.0179739722730393	0.19261659838869	0.154889611810873	CDA/TLR4	2
BP	GO:0090559	regulation of membrane permeability	2/52	75/18986	0.0266666666666667	9.73641025641026	3.97275872916817	0.0179739722730393	0.19261659838869	0.154889611810873	IER3/PPIF	2
BP	GO:0050728	negative regulation of inflammatory response	3/52	203/18986	0.0147783251231527	5.3957938613111	3.2998077945615	0.0181316722816052	0.192867269602852	0.155091185129987	IER3/GRN/SOD1	3
BP	GO:0002768	immune response-regulating cell surface receptor signaling pathway	4/52	369/18986	0.010840108401084	3.95789034813425	3.00694988549225	0.0182687734719136	0.192896755188735	0.155114895500691	TLR4/NR4A3/PRAM1/MNDA	4
BP	GO:0010827	regulation of D-glucose transmembrane transport	2/52	78/18986	0.0256410256410256	9.36193293885602	3.87808184993135	0.0193498685018665	0.200956130208616	0.161595715319493	NR4A3/IRS2	2
BP	GO:0071277	cellular response to calcium ion	2/52	78/18986	0.0256410256410256	9.36193293885602	3.87808184993135	0.0193498685018665	0.200956130208616	0.161595715319493	JUNB/PPIF	2
BP	GO:0006809	nitric oxide biosynthetic process	2/52	81/18986	0.0246913580246914	9.01519468186135	3.78838431809904	0.0207687615942669	0.200956130208616	0.161595715319493	TLR4/NOSIP	2
BP	GO:0042093	T-helper cell differentiation	2/52	81/18986	0.0246913580246914	9.01519468186135	3.78838431809904	0.0207687615942669	0.200956130208616	0.161595715319493	JUNB/STAT4	2
BP	GO:0043299	leukocyte degranulation	2/52	81/18986	0.0246913580246914	9.01519468186135	3.78838431809904	0.0207687615942669	0.200956130208616	0.161595715319493	NR4A3/PRAM1	2
BP	GO:0050679	positive regulation of epithelial cell proliferation	3/52	216/18986	0.0138888888888889	5.07104700854701	3.15345503405342	0.0213292314661253	0.200956130208616	0.161595715319493	NR4A3/GRN/IRS2	3
BP	GO:0002294	CD4-positive, alpha-beta T cell differentiation involved in immune response	2/52	83/18986	0.0240963855421687	8.79796107506951	3.73113126458169	0.0217381976401547	0.200956130208616	0.161595715319493	JUNB/STAT4	2
BP	GO:0002287	alpha-beta T cell activation involved in immune response	2/52	84/18986	0.0238095238095238	8.69322344322344	3.70322326449563	0.0222298831724183	0.200956130208616	0.161595715319493	JUNB/STAT4	2
BP	GO:0002293	alpha-beta T cell differentiation involved in immune response	2/52	84/18986	0.0238095238095238	8.69322344322344	3.70322326449563	0.0222298831724183	0.200956130208616	0.161595715319493	JUNB/STAT4	2
BP	GO:0002720	positive regulation of cytokine production involved in immune response	2/52	85/18986	0.0235294117647059	8.59095022624434	3.67577569456834	0.0227261763389191	0.200956130208616	0.161595715319493	TLR4/NR4A3	2
BP	GO:0097009	energy homeostasis	2/52	85/18986	0.0235294117647059	8.59095022624434	3.67577569456834	0.0227261763389191	0.200956130208616	0.161595715319493	NR4A3/AMPD2	2
BP	GO:0048678	response to axon injury	2/52	86/18986	0.0232558139534884	8.49105545617173	3.64877532122398	0.0232270492525122	0.200956130208616	0.161595715319493	GRN/SOD1	2
BP	GO:0050871	positive regulation of B cell activation	2/52	86/18986	0.0232558139534884	8.49105545617173	3.64877532122398	0.0232270492525122	0.200956130208616	0.161595715319493	TLR4/IRS2	2
BP	GO:0005977	glycogen metabolic process	2/52	87/18986	0.0229885057471264	8.39345711759505	3.62220944149796	0.0237324741390517	0.200956130208616	0.161595715319493	PYGL/IRS2	2
BP	GO:0006140	regulation of nucleotide metabolic process	2/52	87/18986	0.0229885057471264	8.39345711759505	3.62220944149796	0.0237324741390517	0.200956130208616	0.161595715319493	CDA/IER3	2
BP	GO:0002460	adaptive immune response based on somatic recombination of immune receptors built from immunoglobulin superfamily domains	4/52	400/18986	0.01	3.65115384615385	2.80839212101597	0.0237498483466734	0.200956130208616	0.161595715319493	TLR4/JUNB/ICAM1/STAT4	4
BP	GO:0044042	glucan metabolic process	2/52	89/18986	0.0224719101123595	8.20484010371651	3.57033284307442	0.0247568692970422	0.200956130208616	0.161595715319493	PYGL/IRS2	2
BP	GO:0046209	nitric oxide metabolic process	2/52	89/18986	0.0224719101123595	8.20484010371651	3.57033284307442	0.0247568692970422	0.200956130208616	0.161595715319493	TLR4/NOSIP	2
BP	GO:0002440	production of molecular mediator of immune response	3/52	230/18986	0.0130434782608696	4.7623745819398	3.00844186663487	0.0250976955497045	0.200956130208616	0.161595715319493	IL13RA1/TLR4/NR4A3	3
BP	GO:0048708	astrocyte differentiation	2/52	90/18986	0.0222222222222222	8.11367521367522	3.54499913571496	0.0252757845816907	0.200956130208616	0.161595715319493	TLR4/GRN	2
BP	GO:2001057	reactive nitrogen species metabolic process	2/52	91/18986	0.021978021978022	8.02451394759087	3.52005389832521	0.025799141864906	0.200956130208616	0.161595715319493	TLR4/NOSIP	2
BP	GO:0002292	T cell differentiation involved in immune response	2/52	92/18986	0.0217391304347826	7.93729096989967	3.49548670602019	0.0263269139317076	0.200956130208616	0.161595715319493	JUNB/STAT4	2
BP	GO:0014910	regulation of smooth muscle cell migration	2/52	93/18986	0.021505376344086	7.85194375516956	3.47128752469658	0.0268590736777904	0.200956130208616	0.161595715319493	TLR4/NR4A3	2
BP	GO:0002246	wound healing involved in inflammatory response	1/52	10/18986	0.1	36.5115384615385	5.88644293123913	0.0270598301623709	0.200956130208616	0.161595715319493	TLR4	1
BP	GO:0002536	respiratory burst involved in inflammatory response	1/52	10/18986	0.1	36.5115384615385	5.88644293123913	0.0270598301623709	0.200956130208616	0.161595715319493	GRN	1
BP	GO:0006784	heme A biosynthetic process	1/52	10/18986	0.1	36.5115384615385	5.88644293123913	0.0270598301623709	0.200956130208616	0.161595715319493	COX10	1
BP	GO:0015820	L-leucine transport	1/52	10/18986	0.1	36.5115384615385	5.88644293123913	0.0270598301623709	0.200956130208616	0.161595715319493	SLC7A7	1
BP	GO:0015911	long-chain fatty acid import across plasma membrane	1/52	10/18986	0.1	36.5115384615385	5.88644293123913	0.0270598301623709	0.200956130208616	0.161595715319493	IRS2	1
BP	GO:0032627	interleukin-23 production	1/52	10/18986	0.1	36.5115384615385	5.88644293123913	0.0270598301623709	0.200956130208616	0.161595715319493	TLR4	1
BP	GO:0032667	regulation of interleukin-23 production	1/52	10/18986	0.1	36.5115384615385	5.88644293123913	0.0270598301623709	0.200956130208616	0.161595715319493	TLR4	1
BP	GO:0044650	adhesion of symbiont to host cell	1/52	10/18986	0.1	36.5115384615385	5.88644293123913	0.0270598301623709	0.200956130208616	0.161595715319493	ICAM1	1
BP	GO:0046135	pyrimidine nucleoside catabolic process	1/52	10/18986	0.1	36.5115384615385	5.88644293123913	0.0270598301623709	0.200956130208616	0.161595715319493	CDA	1
BP	GO:0046160	heme a metabolic process	1/52	10/18986	0.1	36.5115384615385	5.88644293123913	0.0270598301623709	0.200956130208616	0.161595715319493	COX10	1
BP	GO:0046174	polyol catabolic process	1/52	10/18986	0.1	36.5115384615385	5.88644293123913	0.0270598301623709	0.200956130208616	0.161595715319493	GK	1
BP	GO:0052646	alditol phosphate metabolic process	1/52	10/18986	0.1	36.5115384615385	5.88644293123913	0.0270598301623709	0.200956130208616	0.161595715319493	GK	1
BP	GO:0060052	neurofilament cytoskeleton organization	1/52	10/18986	0.1	36.5115384615385	5.88644293123913	0.0270598301623709	0.200956130208616	0.161595715319493	SOD1	1
BP	GO:0070432	regulation of nucleotide-binding oligomerization domain containing 2 signaling pathway	1/52	10/18986	0.1	36.5115384615385	5.88644293123913	0.0270598301623709	0.200956130208616	0.161595715319493	TLR4	1
BP	GO:1901856	negative regulation of cellular respiration	1/52	10/18986	0.1	36.5115384615385	5.88644293123913	0.0270598301623709	0.200956130208616	0.161595715319493	PPIF	1
BP	GO:1904869	regulation of protein localization to Cajal body	1/52	10/18986	0.1	36.5115384615385	5.88644293123913	0.0270598301623709	0.200956130208616	0.161595715319493	CCT3	1
BP	GO:1904871	positive regulation of protein localization to Cajal body	1/52	10/18986	0.1	36.5115384615385	5.88644293123913	0.0270598301623709	0.200956130208616	0.161595715319493	CCT3	1
BP	GO:2000253	positive regulation of feeding behavior	1/52	10/18986	0.1	36.5115384615385	5.88644293123913	0.0270598301623709	0.200956130208616	0.161595715319493	NR4A3	1
BP	GO:0042180	cellular ketone metabolic process	3/52	237/18986	0.0126582278481013	4.62171372930867	2.94025518213393	0.0271083855559548	0.200956130208616	0.161595715319493	IRS2/SLC7A7/GLO1	3
BP	GO:0019318	hexose metabolic process	3/52	238/18986	0.0126050420168067	4.60229476405947	2.93073154650825	0.0274025018011519	0.200956130208616	0.161595715319493	HK3/IRS2/PFKFB3	3
BP	GO:0006909	phagocytosis	3/52	239/18986	0.0125523012552301	4.58303830061152	2.92126057458858	0.0276983353366629	0.200956130208616	0.161595715319493	TLR4/CORO1C/SOD1	3
BP	GO:0050670	regulation of lymphocyte proliferation	3/52	240/18986	0.0125	4.56394230769231	2.91184173105569	0.0279958855971556	0.200956130208616	0.161595715319493	TLR4/IRS2/MNDA	3
BP	GO:0046434	organophosphate catabolic process	3/52	242/18986	0.012396694214876	4.52622377622378	2.89315832619947	0.0285961338467184	0.200956130208616	0.161595715319493	IER3/HK3/PFKFB3	3
BP	GO:0072593	reactive oxygen species metabolic process	3/52	242/18986	0.012396694214876	4.52622377622378	2.89315832619947	0.0285961338467184	0.200956130208616	0.161595715319493	IER3/TLR4/SOD1	3
BP	GO:0010631	epithelial cell migration	2/52	97/18986	0.0206185567010309	7.52815226011102	3.37798288769793	0.0290310512210534	0.200956130208616	0.161595715319493	IRS2/CORO1C	2
BP	GO:2001234	negative regulation of apoptotic signaling pathway	3/52	244/18986	0.0122950819672131	4.4891235813367	2.87467720072083	0.0292032412907335	0.200956130208616	0.161595715319493	IER3/ICAM1/PPIF	3
BP	GO:0032944	regulation of mononuclear cell proliferation	3/52	245/18986	0.0122448979591837	4.47080062794348	2.86551123369934	0.0295093654082838	0.200956130208616	0.161595715319493	TLR4/IRS2/MNDA	3
BP	GO:0002158	osteoclast proliferation	1/52	11/18986	0.0909090909090909	33.1923076923077	5.59684586133178	0.0297259815552653	0.200956130208616	0.161595715319493	JUNB	1
BP	GO:0006188	IMP biosynthetic process	1/52	11/18986	0.0909090909090909	33.1923076923077	5.59684586133178	0.0297259815552653	0.200956130208616	0.161595715319493	AMPD2	1
BP	GO:0006222	UMP biosynthetic process	1/52	11/18986	0.0909090909090909	33.1923076923077	5.59684586133178	0.0297259815552653	0.200956130208616	0.161595715319493	CDA	1
BP	GO:0032000	positive regulation of fatty acid beta-oxidation	1/52	11/18986	0.0909090909090909	33.1923076923077	5.59684586133178	0.0297259815552653	0.200956130208616	0.161595715319493	IRS2	1
BP	GO:0032261	purine nucleotide salvage	1/52	11/18986	0.0909090909090909	33.1923076923077	5.59684586133178	0.0297259815552653	0.200956130208616	0.161595715319493	AMPD2	1
BP	GO:0035666	TRIF-dependent toll-like receptor signaling pathway	1/52	11/18986	0.0909090909090909	33.1923076923077	5.59684586133178	0.0297259815552653	0.200956130208616	0.161595715319493	TLR4	1
BP	GO:0042428	serotonin metabolic process	1/52	11/18986	0.0909090909090909	33.1923076923077	5.59684586133178	0.0297259815552653	0.200956130208616	0.161595715319493	ALDH2	1
BP	GO:0070391	response to lipoteichoic acid	1/52	11/18986	0.0909090909090909	33.1923076923077	5.59684586133178	0.0297259815552653	0.200956130208616	0.161595715319493	TLR4	1
BP	GO:0070475	rRNA base methylation	1/52	11/18986	0.0909090909090909	33.1923076923077	5.59684586133178	0.0297259815552653	0.200956130208616	0.161595715319493	EMG1	1
BP	GO:0071223	cellular response to lipoteichoic acid	1/52	11/18986	0.0909090909090909	33.1923076923077	5.59684586133178	0.0297259815552653	0.200956130208616	0.161595715319493	TLR4	1
BP	GO:0071349	cellular response to interleukin-12	1/52	11/18986	0.0909090909090909	33.1923076923077	5.59684586133178	0.0297259815552653	0.200956130208616	0.161595715319493	STAT4	1
BP	GO:2000392	regulation of lamellipodium morphogenesis	1/52	11/18986	0.0909090909090909	33.1923076923077	5.59684586133178	0.0297259815552653	0.200956130208616	0.161595715319493	CORO1C	1
BP	GO:0002573	myeloid leukocyte differentiation	3/52	247/18986	0.0121457489878543	4.43459981314232	2.8473260348226	0.0301267505160205	0.200956130208616	0.161595715319493	TLR4/JUNB/GLO1	3
BP	GO:0042542	response to hydrogen peroxide	2/52	99/18986	0.0202020202020202	7.37606837606838	3.33330350539575	0.0301426694269309	0.200956130208616	0.161595715319493	PPIF/SOD1	2
BP	GO:0014909	smooth muscle cell migration	2/52	100/18986	0.02	7.30230769230769	3.31142860519746	0.0307047932240351	0.200956130208616	0.161595715319493	TLR4/NR4A3	2
BP	GO:0090132	epithelium migration	2/52	100/18986	0.02	7.30230769230769	3.31142860519746	0.0307047932240351	0.200956130208616	0.161595715319493	IRS2/CORO1C	2
BP	GO:0048661	positive regulation of smooth muscle cell proliferation	2/52	101/18986	0.0198019801980198	7.23000761614623	3.28985347864929	0.0312710918045804	0.200956130208616	0.161595715319493	TLR4/NR4A3	2
BP	GO:0050727	regulation of inflammatory response	4/52	438/18986	0.0091324200913242	3.3343870741131	2.59028271557845	0.0317094255462496	0.200956130208616	0.161595715319493	IER3/TLR4/GRN/SOD1	4
BP	GO:0006112	energy reserve metabolic process	2/52	102/18986	0.0196078431372549	7.15912518853695	3.26857088351914	0.0318415390432468	0.200956130208616	0.161595715319493	PYGL/IRS2	2
BP	GO:0043367	CD4-positive, alpha-beta T cell differentiation	2/52	102/18986	0.0196078431372549	7.15912518853695	3.26857088351914	0.0318415390432468	0.200956130208616	0.161595715319493	JUNB/STAT4	2
BP	GO:0009174	pyrimidine ribonucleoside monophosphate biosynthetic process	1/52	12/18986	0.0833333333333333	30.426282051282	5.34358047664553	0.0323849670076566	0.200956130208616	0.161595715319493	CDA	1
BP	GO:0019682	glyceraldehyde-3-phosphate metabolic process	1/52	12/18986	0.0833333333333333	30.426282051282	5.34358047664553	0.0323849670076566	0.200956130208616	0.161595715319493	TKT	1
BP	GO:0042276	error-prone translesion synthesis	1/52	12/18986	0.0833333333333333	30.426282051282	5.34358047664553	0.0323849670076566	0.200956130208616	0.161595715319493	POLD2	1
BP	GO:0042416	dopamine biosynthetic process	1/52	12/18986	0.0833333333333333	30.426282051282	5.34358047664553	0.0323849670076566	0.200956130208616	0.161595715319493	ALDH2	1
BP	GO:0043312	neutrophil degranulation	1/52	12/18986	0.0833333333333333	30.426282051282	5.34358047664553	0.0323849670076566	0.200956130208616	0.161595715319493	PRAM1	1
BP	GO:0070671	response to interleukin-12	1/52	12/18986	0.0833333333333333	30.426282051282	5.34358047664553	0.0323849670076566	0.200956130208616	0.161595715319493	STAT4	1
BP	GO:0071233	cellular response to L-leucine	1/52	12/18986	0.0833333333333333	30.426282051282	5.34358047664553	0.0323849670076566	0.200956130208616	0.161595715319493	RRAGD	1
BP	GO:0098528	skeletal muscle fiber differentiation	1/52	12/18986	0.0833333333333333	30.426282051282	5.34358047664553	0.0323849670076566	0.200956130208616	0.161595715319493	PPIF	1
BP	GO:0106014	regulation of inflammatory response to wounding	1/52	12/18986	0.0833333333333333	30.426282051282	5.34358047664553	0.0323849670076566	0.200956130208616	0.161595715319493	GRN	1
BP	GO:0110075	regulation of ferroptosis	1/52	12/18986	0.0833333333333333	30.426282051282	5.34358047664553	0.0323849670076566	0.200956130208616	0.161595715319493	FTH1	1
BP	GO:1903405	protein localization to nuclear body	1/52	12/18986	0.0833333333333333	30.426282051282	5.34358047664553	0.0323849670076566	0.200956130208616	0.161595715319493	CCT3	1
BP	GO:1904464	regulation of matrix metallopeptidase secretion	1/52	12/18986	0.0833333333333333	30.426282051282	5.34358047664553	0.0323849670076566	0.200956130208616	0.161595715319493	TLR4	1
BP	GO:1904867	protein localization to Cajal body	1/52	12/18986	0.0833333333333333	30.426282051282	5.34358047664553	0.0323849670076566	0.200956130208616	0.161595715319493	CCT3	1
BP	GO:1904872	regulation of telomerase RNA localization to Cajal body	1/52	12/18986	0.0833333333333333	30.426282051282	5.34358047664553	0.0323849670076566	0.200956130208616	0.161595715319493	CCT3	1
BP	GO:1905671	regulation of lysosome organization	1/52	12/18986	0.0833333333333333	30.426282051282	5.34358047664553	0.0323849670076566	0.200956130208616	0.161595715319493	GRN	1
BP	GO:1990253	cellular response to leucine starvation	1/52	12/18986	0.0833333333333333	30.426282051282	5.34358047664553	0.0323849670076566	0.200956130208616	0.161595715319493	RRAGD	1
BP	GO:1990773	matrix metallopeptidase secretion	1/52	12/18986	0.0833333333333333	30.426282051282	5.34358047664553	0.0323849670076566	0.200956130208616	0.161595715319493	TLR4	1
BP	GO:2000343	positive regulation of chemokine (C-X-C motif) ligand 2 production	1/52	12/18986	0.0833333333333333	30.426282051282	5.34358047664553	0.0323849670076566	0.200956130208616	0.161595715319493	TLR4	1
BP	GO:0043434	response to peptide hormone	4/52	446/18986	0.00896860986547085	3.27457744049672	2.54741134172729	0.0335633664243336	0.200956130208616	0.161595715319493	NR4A3/IRS2/CTSD/STAT4	4
BP	GO:0090130	tissue migration	2/52	105/18986	0.019047619047619	6.95457875457876	3.20640947457198	0.0335775130560304	0.200956130208616	0.161595715319493	IRS2/CORO1C	2
BP	GO:0002703	regulation of leukocyte mediated immunity	3/52	258/18986	0.0116279069767442	4.24552772808587	2.75064955376888	0.0336444893021076	0.200956130208616	0.161595715319493	TLR4/ICAM1/PRAM1	3
BP	GO:0002532	production of molecular mediator involved in inflammatory response	2/52	107/18986	0.0186915887850467	6.82458662832495	3.16630896536356	0.0347550981843636	0.200956130208616	0.161595715319493	TLR4/GRN	2
BP	GO:0005996	monosaccharide metabolic process	3/52	262/18986	0.0114503816793893	4.18071051086318	2.71682246460313	0.0349747235738613	0.200956130208616	0.161595715319493	HK3/IRS2/PFKFB3	3
BP	GO:0006002	fructose 6-phosphate metabolic process	1/52	13/18986	0.0769230769230769	28.0857988165681	5.11954196558794	0.0350368054031239	0.200956130208616	0.161595715319493	HK3	1
BP	GO:0010572	positive regulation of platelet activation	1/52	13/18986	0.0769230769230769	28.0857988165681	5.11954196558794	0.0350368054031239	0.200956130208616	0.161595715319493	TLR4	1
BP	GO:0032490	detection of molecule of bacterial origin	1/52	13/18986	0.0769230769230769	28.0857988165681	5.11954196558794	0.0350368054031239	0.200956130208616	0.161595715319493	TLR4	1
BP	GO:0032769	negative regulation of monooxygenase activity	1/52	13/18986	0.0769230769230769	28.0857988165681	5.11954196558794	0.0350368054031239	0.200956130208616	0.161595715319493	NOSIP	1
BP	GO:0036006	cellular response to macrophage colony-stimulating factor stimulus	1/52	13/18986	0.0769230769230769	28.0857988165681	5.11954196558794	0.0350368054031239	0.200956130208616	0.161595715319493	TLR4	1
BP	GO:0044029	positive regulation of gene expression via chromosomal CpG island demethylation	1/52	13/18986	0.0769230769230769	28.0857988165681	5.11954196558794	0.0350368054031239	0.200956130208616	0.161595715319493	APEX1	1
BP	GO:0044406	adhesion of symbiont to host	1/52	13/18986	0.0769230769230769	28.0857988165681	5.11954196558794	0.0350368054031239	0.200956130208616	0.161595715319493	ICAM1	1
BP	GO:0045986	negative regulation of smooth muscle contraction	1/52	13/18986	0.0769230769230769	28.0857988165681	5.11954196558794	0.0350368054031239	0.200956130208616	0.161595715319493	SOD1	1
BP	GO:0048680	positive regulation of axon regeneration	1/52	13/18986	0.0769230769230769	28.0857988165681	5.11954196558794	0.0350368054031239	0.200956130208616	0.161595715319493	GRN	1
BP	GO:0070486	leukocyte aggregation	1/52	13/18986	0.0769230769230769	28.0857988165681	5.11954196558794	0.0350368054031239	0.200956130208616	0.161595715319493	NR4A3	1
BP	GO:0070572	positive regulation of neuron projection regeneration	1/52	13/18986	0.0769230769230769	28.0857988165681	5.11954196558794	0.0350368054031239	0.200956130208616	0.161595715319493	GRN	1
BP	GO:0097707	ferroptosis	1/52	13/18986	0.0769230769230769	28.0857988165681	5.11954196558794	0.0350368054031239	0.200956130208616	0.161595715319493	FTH1	1
BP	GO:0072522	purine-containing compound biosynthetic process	3/52	263/18986	0.0114068441064639	4.16481427317929	2.70847087800057	0.0353115205278455	0.200956130208616	0.161595715319493	GMPS/NDUFA8/AMPD2	3
BP	GO:0008637	apoptotic mitochondrial changes	2/52	108/18986	0.0185185185185185	6.76139601139601	3.14664247468855	0.0353498947004558	0.200956130208616	0.161595715319493	IER3/PPIF	2
BP	GO:0002291	T cell activation via T cell receptor contact with antigen bound to MHC molecule on antigen presenting cell	1/52	14/18986	0.0714285714285714	26.0796703296703	4.91943321918923	0.0376815155764777	0.200956130208616	0.161595715319493	ICAM1	1
BP	GO:0006000	fructose metabolic process	1/52	14/18986	0.0714285714285714	26.0796703296703	4.91943321918923	0.0376815155764777	0.200956130208616	0.161595715319493	PFKFB3	1
BP	GO:0006068	ethanol catabolic process	1/52	14/18986	0.0714285714285714	26.0796703296703	4.91943321918923	0.0376815155764777	0.200956130208616	0.161595715319493	ALDH2	1
BP	GO:0006177	GMP biosynthetic process	1/52	14/18986	0.0714285714285714	26.0796703296703	4.91943321918923	0.0376815155764777	0.200956130208616	0.161595715319493	GMPS	1
BP	GO:0006287	base-excision repair, gap-filling	1/52	14/18986	0.0714285714285714	26.0796703296703	4.91943321918923	0.0376815155764777	0.200956130208616	0.161595715319493	APEX1	1
BP	GO:0010155	regulation of proton transport	1/52	14/18986	0.0714285714285714	26.0796703296703	4.91943321918923	0.0376815155764777	0.200956130208616	0.161595715319493	PPIF	1
BP	GO:0015803	branched-chain amino acid transport	1/52	14/18986	0.0714285714285714	26.0796703296703	4.91943321918923	0.0376815155764777	0.200956130208616	0.161595715319493	SLC7A7	1
BP	GO:0042454	ribonucleoside catabolic process	1/52	14/18986	0.0714285714285714	26.0796703296703	4.91943321918923	0.0376815155764777	0.200956130208616	0.161595715319493	CDA	1
BP	GO:0046185	aldehyde catabolic process	1/52	14/18986	0.0714285714285714	26.0796703296703	4.91943321918923	0.0376815155764777	0.200956130208616	0.161595715319493	ALDH2	1
BP	GO:0072683	T cell extravasation	1/52	14/18986	0.0714285714285714	26.0796703296703	4.91943321918923	0.0376815155764777	0.200956130208616	0.161595715319493	ICAM1	1
BP	GO:0140052	cellular response to oxidised low-density lipoprotein particle stimulus	1/52	14/18986	0.0714285714285714	26.0796703296703	4.91943321918923	0.0376815155764777	0.200956130208616	0.161595715319493	TLR4	1
BP	GO:1900025	negative regulation of substrate adhesion-dependent cell spreading	1/52	14/18986	0.0714285714285714	26.0796703296703	4.91943321918923	0.0376815155764777	0.200956130208616	0.161595715319493	CORO1C	1
BP	GO:1900426	positive regulation of defense response to bacterium	1/52	14/18986	0.0714285714285714	26.0796703296703	4.91943321918923	0.0376815155764777	0.200956130208616	0.161595715319493	GRN	1
BP	GO:1901653	cellular response to peptide	1/52	14/18986	0.0714285714285714	26.0796703296703	4.91943321918923	0.0376815155764777	0.200956130208616	0.161595715319493	IRS2	1
BP	GO:1990173	protein localization to nucleoplasm	1/52	14/18986	0.0714285714285714	26.0796703296703	4.91943321918923	0.0376815155764777	0.200956130208616	0.161595715319493	CCT3	1
BP	GO:0070663	regulation of leukocyte proliferation	3/52	270/18986	0.0111111111111111	4.05683760683761	2.65114522107877	0.0377164115509563	0.200956130208616	0.161595715319493	TLR4/IRS2/MNDA	3
BP	GO:0042116	macrophage activation	2/52	112/18986	0.0178571428571429	6.51991758241758	3.07040323872393	0.0377685160131556	0.200956130208616	0.161595715319493	TLR4/GRN	2
BP	GO:0005976	polysaccharide metabolic process	2/52	113/18986	0.0176991150442478	6.46221919673247	3.05192363247477	0.038382904529219	0.200956130208616	0.161595715319493	PYGL/IRS2	2
BP	GO:0002699	positive regulation of immune effector process	3/52	272/18986	0.0110294117647059	4.02700791855204	2.63512051850134	0.0384186853936624	0.200956130208616	0.161595715319493	IL13RA1/TLR4/NR4A3	3
BP	GO:0010821	regulation of mitochondrion organization	2/52	114/18986	0.0175438596491228	6.4055330634278	3.03366608227548	0.0390011364323527	0.200956130208616	0.161595715319493	IER3/PPIF	2
BP	GO:0014812	muscle cell migration	2/52	114/18986	0.0175438596491228	6.4055330634278	3.03366608227548	0.0390011364323527	0.200956130208616	0.161595715319493	TLR4/NR4A3	2
BP	GO:0002444	myeloid leukocyte mediated immunity	2/52	116/18986	0.0172413793103448	6.29509283819629	2.99779830449871	0.0402490314449828	0.200956130208616	0.161595715319493	NR4A3/PRAM1	2
BP	GO:0002903	negative regulation of B cell apoptotic process	1/52	15/18986	0.0666666666666667	24.3410256410256	4.73921312259915	0.0403191163138812	0.200956130208616	0.161595715319493	IRS2	1
BP	GO:0006067	ethanol metabolic process	1/52	15/18986	0.0666666666666667	24.3410256410256	4.73921312259915	0.0403191163138812	0.200956130208616	0.161595715319493	ALDH2	1
BP	GO:0006271	DNA strand elongation involved in DNA replication	1/52	15/18986	0.0666666666666667	24.3410256410256	4.73921312259915	0.0403191163138812	0.200956130208616	0.161595715319493	POLD2	1
BP	GO:0006521	regulation of cellular amino acid metabolic process	1/52	15/18986	0.0666666666666667	24.3410256410256	4.73921312259915	0.0403191163138812	0.200956130208616	0.161595715319493	SLC7A7	1
BP	GO:0009130	pyrimidine nucleoside monophosphate biosynthetic process	1/52	15/18986	0.0666666666666667	24.3410256410256	4.73921312259915	0.0403191163138812	0.200956130208616	0.161595715319493	CDA	1
BP	GO:0014004	microglia differentiation	1/52	15/18986	0.0666666666666667	24.3410256410256	4.73921312259915	0.0403191163138812	0.200956130208616	0.161595715319493	TLR4	1
BP	GO:0043101	purine-containing compound salvage	1/52	15/18986	0.0666666666666667	24.3410256410256	4.73921312259915	0.0403191163138812	0.200956130208616	0.161595715319493	AMPD2	1
BP	GO:0043201	response to L-leucine	1/52	15/18986	0.0666666666666667	24.3410256410256	4.73921312259915	0.0403191163138812	0.200956130208616	0.161595715319493	RRAGD	1
BP	GO:0045348	positive regulation of MHC class II biosynthetic process	1/52	15/18986	0.0666666666666667	24.3410256410256	4.73921312259915	0.0403191163138812	0.200956130208616	0.161595715319493	TLR4	1
BP	GO:0046049	UMP metabolic process	1/52	15/18986	0.0666666666666667	24.3410256410256	4.73921312259915	0.0403191163138812	0.200956130208616	0.161595715319493	CDA	1
BP	GO:0046321	positive regulation of fatty acid oxidation	1/52	15/18986	0.0666666666666667	24.3410256410256	4.73921312259915	0.0403191163138812	0.200956130208616	0.161595715319493	IRS2	1
BP	GO:0070424	regulation of nucleotide-binding domain, leucine rich repeat containing receptor signaling pathway	1/52	15/18986	0.0666666666666667	24.3410256410256	4.73921312259915	0.0403191163138812	0.200956130208616	0.161595715319493	TLR4	1
BP	GO:1901029	negative regulation of mitochondrial outer membrane permeabilization involved in apoptotic signaling pathway	1/52	15/18986	0.0666666666666667	24.3410256410256	4.73921312259915	0.0403191163138812	0.200956130208616	0.161595715319493	IER3	1
BP	GO:1901160	primary amino compound metabolic process	1/52	15/18986	0.0666666666666667	24.3410256410256	4.73921312259915	0.0403191163138812	0.200956130208616	0.161595715319493	ALDH2	1
BP	GO:1903826	L-arginine transmembrane transport	1/52	15/18986	0.0666666666666667	24.3410256410256	4.73921312259915	0.0403191163138812	0.200956130208616	0.161595715319493	SLC7A7	1
BP	GO:0001824	blastocyst development	2/52	118/18986	0.0169491525423729	6.1883963494133	2.96276360528212	0.0415120041608555	0.200956130208616	0.161595715319493	JUNB/EMG1	2
BP	GO:0019882	antigen processing and presentation	2/52	118/18986	0.0169491525423729	6.1883963494133	2.96276360528212	0.0415120041608555	0.200956130208616	0.161595715319493	ICAM1/CTSD	2
BP	GO:1904659	D-glucose transmembrane transport	2/52	118/18986	0.0169491525423729	6.1883963494133	2.96276360528212	0.0415120041608555	0.200956130208616	0.161595715319493	NR4A3/IRS2	2
BP	GO:0042113	B cell activation	3/52	284/18986	0.0105633802816901	3.85685265438787	2.54207741135905	0.0427728564389086	0.200956130208616	0.161595715319493	TLR4/IRS2/MNDA	3
BP	GO:0007006	mitochondrial membrane organization	2/52	120/18986	0.0166666666666667	6.08525641025641	2.92852779328397	0.0427898593130368	0.200956130208616	0.161595715319493	IER3/PPIF	2
BP	GO:0002371	dendritic cell cytokine production	1/52	16/18986	0.0625	22.8197115384615	4.57573765684883	0.0429496263529764	0.200956130208616	0.161595715319493	TLR4	1
BP	GO:0002730	regulation of dendritic cell cytokine production	1/52	16/18986	0.0625	22.8197115384615	4.57573765684883	0.0429496263529764	0.200956130208616	0.161595715319493	TLR4	1
BP	GO:0002756	MyD88-independent toll-like receptor signaling pathway	1/52	16/18986	0.0625	22.8197115384615	4.57573765684883	0.0429496263529764	0.200956130208616	0.161595715319493	TLR4	1
BP	GO:0006206	pyrimidine nucleobase metabolic process	1/52	16/18986	0.0625	22.8197115384615	4.57573765684883	0.0429496263529764	0.200956130208616	0.161595715319493	CDA	1
BP	GO:0009173	pyrimidine ribonucleoside monophosphate metabolic process	1/52	16/18986	0.0625	22.8197115384615	4.57573765684883	0.0429496263529764	0.200956130208616	0.161595715319493	CDA	1
BP	GO:0043584	nose development	1/52	16/18986	0.0625	22.8197115384615	4.57573765684883	0.0429496263529764	0.200956130208616	0.161595715319493	SMCHD1	1
BP	GO:0050665	hydrogen peroxide biosynthetic process	1/52	16/18986	0.0625	22.8197115384615	4.57573765684883	0.0429496263529764	0.200956130208616	0.161595715319493	SOD1	1
BP	GO:0051770	positive regulation of nitric-oxide synthase biosynthetic process	1/52	16/18986	0.0625	22.8197115384615	4.57573765684883	0.0429496263529764	0.200956130208616	0.161595715319493	TLR4	1
BP	GO:0051895	negative regulation of focal adhesion assembly	1/52	16/18986	0.0625	22.8197115384615	4.57573765684883	0.0429496263529764	0.200956130208616	0.161595715319493	CORO1C	1
BP	GO:0150118	negative regulation of cell-substrate junction organization	1/52	16/18986	0.0625	22.8197115384615	4.57573765684883	0.0429496263529764	0.200956130208616	0.161595715319493	CORO1C	1
BP	GO:1901142	insulin metabolic process	1/52	16/18986	0.0625	22.8197115384615	4.57573765684883	0.0429496263529764	0.200956130208616	0.161595715319493	CTSD	1
BP	GO:0008645	hexose transmembrane transport	2/52	121/18986	0.0165289256198347	6.03496503496504	2.91169932326077	0.0434343072229011	0.200956130208616	0.161595715319493	NR4A3/IRS2	2
BP	GO:0009308	amine metabolic process	2/52	121/18986	0.0165289256198347	6.03496503496504	2.91169932326077	0.0434343072229011	0.200956130208616	0.161595715319493	ALDH2/SLC7A7	2
BP	GO:0002443	leukocyte mediated immunity	4/52	485/18986	0.00824742268041237	3.01126090404441	2.35140515263449	0.0435023263445038	0.200956130208616	0.161595715319493	TLR4/NR4A3/ICAM1/PRAM1	4
BP	GO:0043086	negative regulation of catalytic activity	4/52	486/18986	0.00823045267489712	3.00506489395378	2.34664011074234	0.0437769138964168	0.200956130208616	0.161595715319493	SERPINA1/IRS2/NOSIP/CORO1C	4
BP	GO:0000956	nuclear-transcribed mRNA catabolic process	2/52	124/18986	0.0161290322580645	5.88895781637717	2.86232569032587	0.0453894439070938	0.200956130208616	0.161595715319493	GSPT2/ETF1	2
BP	GO:0015749	monosaccharide transmembrane transport	2/52	124/18986	0.0161290322580645	5.88895781637717	2.86232569032587	0.0453894439070938	0.200956130208616	0.161595715319493	NR4A3/IRS2	2
BP	GO:0000463	maturation of LSU-rRNA from tricistronic rRNA transcript (SSU-rRNA, 5.8S rRNA, LSU-rRNA)	1/52	17/18986	0.0588235294117647	21.4773755656109	4.42651891281275	0.0455730643830051	0.200956130208616	0.161595715319493	RPL35	1
BP	GO:0002679	respiratory burst involved in defense response	1/52	17/18986	0.0588235294117647	21.4773755656109	4.42651891281275	0.0455730643830051	0.200956130208616	0.161595715319493	GRN	1
BP	GO:0007000	nucleolus organization	1/52	17/18986	0.0588235294117647	21.4773755656109	4.42651891281275	0.0455730643830051	0.200956130208616	0.161595715319493	EMG1	1
BP	GO:0007252	I-kappaB phosphorylation	1/52	17/18986	0.0588235294117647	21.4773755656109	4.42651891281275	0.0455730643830051	0.200956130208616	0.161595715319493	TLR4	1
BP	GO:0034310	primary alcohol catabolic process	1/52	17/18986	0.0588235294117647	21.4773755656109	4.42651891281275	0.0455730643830051	0.200956130208616	0.161595715319493	ALDH2	1
BP	GO:0036005	response to macrophage colony-stimulating factor	1/52	17/18986	0.0588235294117647	21.4773755656109	4.42651891281275	0.0455730643830051	0.200956130208616	0.161595715319493	TLR4	1
BP	GO:0043031	negative regulation of macrophage activation	1/52	17/18986	0.0588235294117647	21.4773755656109	4.42651891281275	0.0455730643830051	0.200956130208616	0.161595715319493	GRN	1
BP	GO:0044320	cellular response to leptin stimulus	1/52	17/18986	0.0588235294117647	21.4773755656109	4.42651891281275	0.0455730643830051	0.200956130208616	0.161595715319493	NR4A3	1
BP	GO:0045725	positive regulation of glycogen biosynthetic process	1/52	17/18986	0.0588235294117647	21.4773755656109	4.42651891281275	0.0455730643830051	0.200956130208616	0.161595715319493	IRS2	1
BP	GO:0046112	nucleobase biosynthetic process	1/52	17/18986	0.0588235294117647	21.4773755656109	4.42651891281275	0.0455730643830051	0.200956130208616	0.161595715319493	GMPS	1
BP	GO:0071243	cellular response to arsenic-containing substance	1/52	17/18986	0.0588235294117647	21.4773755656109	4.42651891281275	0.0455730643830051	0.200956130208616	0.161595715319493	PPIF	1
BP	GO:0150079	negative regulation of neuroinflammatory response	1/52	17/18986	0.0588235294117647	21.4773755656109	4.42651891281275	0.0455730643830051	0.200956130208616	0.161595715319493	GRN	1
BP	GO:2001034	positive regulation of double-strand break repair via nonhomologous end joining	1/52	17/18986	0.0588235294117647	21.4773755656109	4.42651891281275	0.0455730643830051	0.200956130208616	0.161595715319493	SMCHD1	1
BP	GO:0062014	negative regulation of small molecule metabolic process	2/52	125/18986	0.016	5.84184615384615	2.84622625882791	0.0460483409279982	0.200956130208616	0.161595715319493	CDA/IER3	2
BP	GO:0002718	regulation of cytokine production involved in immune response	2/52	126/18986	0.0158730158730159	5.7954822954823	2.83030022878458	0.0467107908299674	0.200956130208616	0.161595715319493	TLR4/NR4A3	2
BP	GO:0002367	cytokine production involved in immune response	2/52	127/18986	0.015748031496063	5.74984857662023	2.81454425065585	0.0473767700514568	0.200956130208616	0.161595715319493	TLR4/NR4A3	2
BP	GO:0031348	negative regulation of defense response	3/52	297/18986	0.0101010101010101	3.68803418803419	2.44684110022818	0.0477589339434068	0.200956130208616	0.161595715319493	IER3/GRN/SOD1	3
BP	GO:0046651	lymphocyte proliferation	3/52	297/18986	0.0101010101010101	3.68803418803419	2.44684110022818	0.0477589339434068	0.200956130208616	0.161595715319493	TLR4/IRS2/MNDA	3
BP	GO:0006213	pyrimidine nucleoside metabolic process	1/52	18/18986	0.0555555555555556	20.284188034188	4.2895588034739	0.0481894490449317	0.200956130208616	0.161595715319493	CDA	1
BP	GO:0006735	NADH regeneration	1/52	18/18986	0.0555555555555556	20.284188034188	4.2895588034739	0.0481894490449317	0.200956130208616	0.161595715319493	HK3	1
BP	GO:0010633	negative regulation of epithelial cell migration	1/52	18/18986	0.0555555555555556	20.284188034188	4.2895588034739	0.0481894490449317	0.200956130208616	0.161595715319493	CORO1C	1
BP	GO:0030889	negative regulation of B cell proliferation	1/52	18/18986	0.0555555555555556	20.284188034188	4.2895588034739	0.0481894490449317	0.200956130208616	0.161595715319493	MNDA	1
BP	GO:0032780	negative regulation of ATP-dependent activity	1/52	18/18986	0.0555555555555556	20.284188034188	4.2895588034739	0.0481894490449317	0.200956130208616	0.161595715319493	PPIF	1
BP	GO:0035234	ectopic germ cell programmed cell death	1/52	18/18986	0.0555555555555556	20.284188034188	4.2895588034739	0.0481894490449317	0.200956130208616	0.161595715319493	SOD1	1
BP	GO:0042053	regulation of dopamine metabolic process	1/52	18/18986	0.0555555555555556	20.284188034188	4.2895588034739	0.0481894490449317	0.200956130208616	0.161595715319493	ALDH2	1
BP	GO:0042069	regulation of catecholamine metabolic process	1/52	18/18986	0.0555555555555556	20.284188034188	4.2895588034739	0.0481894490449317	0.200956130208616	0.161595715319493	ALDH2	1
BP	GO:0042159	lipoprotein catabolic process	1/52	18/18986	0.0555555555555556	20.284188034188	4.2895588034739	0.0481894490449317	0.200956130208616	0.161595715319493	CTSD	1
BP	GO:0043217	myelin maintenance	1/52	18/18986	0.0555555555555556	20.284188034188	4.2895588034739	0.0481894490449317	0.200956130208616	0.161595715319493	SOD1	1
BP	GO:0044539	long-chain fatty acid import into cell	1/52	18/18986	0.0555555555555556	20.284188034188	4.2895588034739	0.0481894490449317	0.200956130208616	0.161595715319493	IRS2	1
BP	GO:0046040	IMP metabolic process	1/52	18/18986	0.0555555555555556	20.284188034188	4.2895588034739	0.0481894490449317	0.200956130208616	0.161595715319493	AMPD2	1
BP	GO:0046184	aldehyde biosynthetic process	1/52	18/18986	0.0555555555555556	20.284188034188	4.2895588034739	0.0481894490449317	0.200956130208616	0.161595715319493	TKT	1
BP	GO:0061621	canonical glycolysis	1/52	18/18986	0.0555555555555556	20.284188034188	4.2895588034739	0.0481894490449317	0.200956130208616	0.161595715319493	HK3	1
BP	GO:0061718	glucose catabolic process to pyruvate	1/52	18/18986	0.0555555555555556	20.284188034188	4.2895588034739	0.0481894490449317	0.200956130208616	0.161595715319493	HK3	1
BP	GO:0072673	lamellipodium morphogenesis	1/52	18/18986	0.0555555555555556	20.284188034188	4.2895588034739	0.0481894490449317	0.200956130208616	0.161595715319493	CORO1C	1
BP	GO:0035710	CD4-positive, alpha-beta T cell activation	2/52	129/18986	0.0155038759689922	5.66070363744782	2.7835295034599	0.0487192226962926	0.200956130208616	0.161595715319493	JUNB/STAT4	2
BP	GO:0008286	insulin receptor signaling pathway	2/52	130/18986	0.0153846153846154	5.61715976331361	2.76826447743895	0.0493956494849974	0.200956130208616	0.161595715319493	IRS2/CTSD	2
BP	GO:0043414	macromolecule methylation	2/52	130/18986	0.0153846153846154	5.61715976331361	2.76826447743895	0.0493956494849974	0.200956130208616	0.161595715319493	ETF1/EMG1	2
CC	GO:1904813	ficolin-1-rich granule lumen	7/53	124/19960	0.0564516129032258	21.2598904443092	11.6768392365756	3.66154399256175e-08	4.79662263025589e-06	3.77717169759001e-06	CDA/SERPINA1/PYGL/HK3/FTH1/CTSD/MNDA	7
CC	GO:0101002	ficolin-1-rich granule	7/53	185/19960	0.0378378378378378	14.2498725140235	9.34208325719256	5.64045915968003e-07	3.69450074959042e-05	2.90928946130864e-05	CDA/SERPINA1/PYGL/HK3/FTH1/CTSD/MNDA	7
CC	GO:0034774	secretory granule lumen	7/53	324/19960	0.0216049382716049	8.13650128115537	6.68245060340683	2.26079639195173e-05	0.000666170628570854	0.000524585950983878	CDA/SERPINA1/PYGL/HK3/GRN/CTSD/MNDA	7
CC	GO:0060205	cytoplasmic vesicle lumen	7/53	329/19960	0.0212765957446809	8.01284624648735	6.61798030536686	2.4937477959011e-05	0.000666170628570854	0.000524585950983878	CDA/SERPINA1/PYGL/HK3/GRN/CTSD/MNDA	7
CC	GO:0031983	vesicle lumen	7/53	330/19960	0.0212121212121212	7.98856489422527	6.60524967063728	2.54263598691166e-05	0.000666170628570854	0.000524585950983878	CDA/SERPINA1/PYGL/HK3/GRN/CTSD/MNDA	7
CC	GO:0005840	ribosome	6/53	245/19960	0.0244897959183673	9.22294955718136	6.68215727574308	4.55749483030396e-05	0.000995053037949698	0.000783569286613663	MRPS28/ETF1/APEX1/RPL35/RPL8/RPL19	6
CC	GO:0022626	cytosolic ribosome	4/53	118/19960	0.0338983050847458	12.7662296130476	6.61439331278508	0.00027177138767577	0.00508600739793226	0.00400505202890608	ETF1/RPL35/RPL8/RPL19	4
CC	GO:1904724	tertiary granule lumen	3/53	55/19960	0.0545454545454545	20.5420240137221	7.48814442413695	0.000420661955328183	0.00680344889727734	0.00535747683353298	CDA/FTH1/CTSD	3
CC	GO:0022625	cytosolic large ribosomal subunit	3/53	57/19960	0.0526315789473684	19.8212512413108	7.34228205601901	0.000467412519660275	0.00680344889727734	0.00535747683353298	RPL35/RPL8/RPL19	3
CC	GO:0044391	ribosomal subunit	4/53	186/19960	0.021505376344086	8.09900588354636	5.01893023614141	0.00149707401376072	0.0196116695802654	0.015443500352479	MRPS28/RPL35/RPL8/RPL19	4
CC	GO:0015934	large ribosomal subunit	3/53	114/19960	0.0263157894736842	9.91062562065541	4.92298536846048	0.00345346993266095	0.0411276873798713	0.0323866079809352	RPL35/RPL8/RPL19	3
CC	GO:0090575	RNA polymerase II transcription regulator complex	4/53	257/19960	0.0155642023346304	5.86153733206079	4.04742140113041	0.00479523700139058	0.0523480039318472	0.0412222128189717	JUNB/TLE3/GEMIN5/STAT4	4
CC	GO:0043596	nuclear replication fork	2/53	41/19960	0.0487804878048781	18.3709157846295	5.7449372978727	0.00530899210928735	0.0534983051012802	0.0421280345514299	POLD2/SMARCAD1	2
CC	GO:0070820	tertiary granule	3/53	164/19960	0.0182926829268293	6.88909341923608	3.90738370240954	0.00944628968517807	0.0883902820541663	0.0696042397855226	CDA/FTH1/CTSD	3
CC	GO:0005775	vacuolar lumen	3/53	178/19960	0.0168539325842697	6.34725461098156	3.69751701933379	0.0117858540786816	0.102929792287152	0.081053592962161	GRN/CTSD/MNDA	3
CC	GO:0005657	replication fork	2/53	75/19960	0.0266666666666667	10.0427672955975	4.04830853997822	0.0169642533208948	0.138894824064826	0.109374791147874	POLD2/SMARCAD1	2
CC	GO:0005758	mitochondrial intermembrane space	2/53	87/19960	0.0229885057471264	8.65755801344611	3.69336833445037	0.0224129624504423	0.151073547708538	0.118965107878157	NDUFA8/SOD1	2
CC	GO:0035578	azurophil granule lumen	2/53	91/19960	0.021978021978022	8.27700601285507	3.58996191023933	0.0243696766843826	0.151073547708538	0.118965107878157	GRN/MNDA	2
CC	GO:0000228	nuclear chromosome	3/53	236/19960	0.0127118644067797	4.78733610489287	3.01992924788153	0.0247841524959558	0.151073547708538	0.118965107878157	SMCHD1/POLD2/SMARCAD1	3
CC	GO:0005925	focal adhesion	4/53	424/19960	0.00943396226415094	3.55286578853685	2.74155841516428	0.0259603331613462	0.151073547708538	0.118965107878157	ICAM1/CORO1C/RPL8/RPL19	4
CC	GO:0031970	organelle envelope lumen	2/53	98/19960	0.0204081632653061	7.68579129765114	3.42340893905575	0.0279554506355869	0.151073547708538	0.118965107878157	NDUFA8/SOD1	2
CC	GO:0030055	cell-substrate junction	4/53	434/19960	0.00921658986175115	3.47100252151987	2.68544230640971	0.0279637172994346	0.151073547708538	0.118965107878157	ICAM1/CORO1C/RPL8/RPL19	4
CC	GO:0035861	site of double-strand break	2/53	99/19960	0.0202020202020202	7.60815704211931	3.40096225994875	0.0284840893808446	0.151073547708538	0.118965107878157	SMCHD1/SMARCAD1	2
CC	GO:0005832	chaperonin-containing T-complex	1/53	11/19960	0.0909090909090909	34.2367066895369	5.68929138814698	0.0288308297153698	0.151073547708538	0.118965107878157	CCT3	1
CC	GO:0032797	SMN complex	1/53	11/19960	0.0909090909090909	34.2367066895369	5.68929138814698	0.0288308297153698	0.151073547708538	0.118965107878157	GEMIN5	1
CC	GO:0000805	X chromosome	1/53	12/19960	0.0833333333333333	31.3836477987421	5.43231908935854	0.0314110074698982	0.152401554761358	0.12001086674659	SMCHD1	1
CC	GO:0097504	Gemini of coiled bodies	1/53	12/19960	0.0833333333333333	31.3836477987421	5.43231908935854	0.0314110074698982	0.152401554761358	0.12001086674659	GEMIN5	1
CC	GO:1990907	beta-catenin-TCF complex	1/53	13/19960	0.0769230769230769	28.9695210449927	5.2050190996103	0.033984459274796	0.15899872017851	0.125205902591354	TLE3	1
CC	GO:0044754	autolysosome	1/53	15/19960	0.0666666666666667	25.1069182389937	4.81919744347477	0.0391112537795617	0.176674973969744	0.139125331048895	FTH1	1
CC	GO:0045121	membrane raft	3/53	293/19960	0.0102389078498294	3.85601133363385	2.54114293155722	0.0428275185039078	0.184051008686322	0.144933699086055	ICAM1/CTSD/CORO1C	3
CC	GO:0098857	membrane microdomain	3/53	295/19960	0.0101694915254237	3.82986888391429	2.52658993729676	0.0435540554906564	0.184051008686322	0.144933699086055	ICAM1/CTSD/CORO1C	3
CC	GO:0090734	site of DNA damage	2/53	131/19960	0.0152671755725191	5.74967593259398	2.81419142960708	0.0473963784367506	0.194028924225448	0.152790956802683	SMCHD1/SMARCAD1	2
CC	GO:0034719	SMN-Sm protein complex	1/53	19/19960	0.0526315789473684	19.8212512413108	4.23502756522271	0.0492848851678837	0.195646059302811	0.154064393826239	GEMIN5	1
MF	GO:0005536	D-glucose binding	2/53	11/18737	0.181818181818182	64.2778730703259	11.1806525206984	0.00042478629291367	0.0819837545323382	0.0684129503324121	PYGL/HK3	2
MF	GO:0019200	carbohydrate kinase activity	2/53	21/18737	0.0952380952380952	33.6693620844564	7.97783826888853	0.00159278983067773	0.153704218660401	0.128261496891417	HK3/PFKFB3	2
MF	GO:0016814	hydrolase activity, acting on carbon-nitrogen (but not peptide) bonds, in cyclic amidines	2/53	27/18737	0.0740740740740741	26.1872816212439	6.97537773500199	0.00263349377017479	0.169421432547911	0.141377033977804	CDA/AMPD2	2
MF	GO:0019239	deaminase activity	2/53	33/18737	0.0606060606060606	21.4259576901086	6.25480241781451	0.00391877660943163	0.189080971405076	0.157782321379747	CDA/AMPD2	2
MF	GO:0016799	hydrolase activity, hydrolyzing N-glycosyl compounds	2/53	39/18737	0.0512820512820513	18.129656507015	5.70328171892552	0.00544040994132733	0.207639456818952	0.173268813162256	TLR4/APEX1	2
MF	GO:0051087	protein-folding chaperone binding	3/53	134/18737	0.0223880597014925	7.91481272880879	4.27841367077662	0.0064551126472213	0.207639456818952	0.173268813162256	GRN/AHSA1/SOD1	3
MF	GO:0140313	molecular sequestering activity	2/53	54/18737	0.037037037037037	13.0936408106219	4.73993169159038	0.0102263114099415	0.226936109054062	0.189371282712143	FTH1/NOSIP	2
MF	GO:0003735	structural constituent of ribosome	3/53	175/18737	0.0171428571428571	6.06048517520216	3.58212091517109	0.0133307437259887	0.226936109054062	0.189371282712143	RPL35/RPL8/RPL19	3
MF	GO:0019843	rRNA binding	2/53	66/18737	0.0303030303030303	10.7129788450543	4.20999970586678	0.0150018279057396	0.226936109054062	0.189371282712143	EMG1/RPL8	2
MF	GO:0048029	monosaccharide binding	2/53	74/18737	0.027027027027027	9.55481896991331	3.92714918832234	0.0186213903774042	0.226936109054062	0.189371282712143	PYGL/HK3	2
MF	GO:0008135	translation factor activity, RNA binding	2/53	83/18737	0.0240963855421687	8.51875426233235	3.65628798415631	0.0230862435054498	0.226936109054062	0.189371282712143	GSPT2/ETF1	2
MF	GO:0016884	carbon-nitrogen ligase activity, with glutamine as amido-N-donor	1/53	10/18737	0.1	35.3528301886792	5.78721826004925	0.0279355544948533	0.226936109054062	0.189371282712143	GMPS	1
MF	GO:0032052	bile acid binding	1/53	10/18737	0.1	35.3528301886792	5.78721826004925	0.0279355544948533	0.226936109054062	0.189371282712143	PYGL	1
MF	GO:0050308	sugar-phosphatase activity	1/53	10/18737	0.1	35.3528301886792	5.78721826004925	0.0279355544948533	0.226936109054062	0.189371282712143	PFKFB3	1
MF	GO:0004523	RNA-DNA hybrid ribonuclease activity	1/53	11/18737	0.0909090909090909	32.138936535163	5.5019805876978	0.0306866313150476	0.226936109054062	0.189371282712143	APEX1	1
MF	GO:0008199	ferric iron binding	1/53	11/18737	0.0909090909090909	32.138936535163	5.5019805876978	0.0306866313150476	0.226936109054062	0.189371282712143	FTH1	1
MF	GO:0019203	carbohydrate phosphatase activity	1/53	11/18737	0.0909090909090909	32.138936535163	5.5019805876978	0.0306866313150476	0.226936109054062	0.189371282712143	PFKFB3	1
MF	GO:0000340	RNA 7-methylguanosine cap binding	1/53	12/18737	0.0833333333333333	29.4606918238994	5.25250660163248	0.0334300687037207	0.226936109054062	0.189371282712143	GEMIN5	1
MF	GO:0004126	cytidine deaminase activity	1/53	12/18737	0.0833333333333333	29.4606918238994	5.25250660163248	0.0334300687037207	0.226936109054062	0.189371282712143	CDA	1
MF	GO:0016208	AMP binding	1/53	12/18737	0.0833333333333333	29.4606918238994	5.25250660163248	0.0334300687037207	0.226936109054062	0.189371282712143	PYGL	1
MF	GO:0035014	phosphatidylinositol 3-kinase regulator activity	1/53	12/18737	0.0833333333333333	29.4606918238994	5.25250660163248	0.0334300687037207	0.226936109054062	0.189371282712143	IRS2	1
MF	GO:0035259	nuclear glucocorticoid receptor binding	1/53	12/18737	0.0833333333333333	29.4606918238994	5.25250660163248	0.0334300687037207	0.226936109054062	0.189371282712143	NR4A3	1
MF	GO:0035497	cAMP response element binding	1/53	12/18737	0.0833333333333333	29.4606918238994	5.25250660163248	0.0334300687037207	0.226936109054062	0.189371282712143	NR4A3	1
MF	GO:0003906	DNA-(apurinic or apyrimidinic site) endonuclease activity	1/53	13/18737	0.0769230769230769	27.1944847605225	5.03180340506271	0.0361658874678707	0.226936109054062	0.189371282712143	APEX1	1
MF	GO:0019104	DNA N-glycosylase activity	1/53	13/18737	0.0769230769230769	27.1944847605225	5.03180340506271	0.0361658874678707	0.226936109054062	0.189371282712143	APEX1	1
MF	GO:0061459	L-arginine transmembrane transporter activity	1/53	13/18737	0.0769230769230769	27.1944847605225	5.03180340506271	0.0361658874678707	0.226936109054062	0.189371282712143	SLC7A7	1
MF	GO:0043022	ribosome binding	2/53	110/18737	0.0181818181818182	6.42778730703259	3.04080906119418	0.03875857293102	0.226936109054062	0.189371282712143	ETF1/GEMIN5	2
MF	GO:0090079	translation regulator activity, nucleic acid binding	2/53	110/18737	0.0181818181818182	6.42778730703259	3.04080906119418	0.03875857293102	0.226936109054062	0.189371282712143	GSPT2/ETF1	2
MF	GO:0016888	endodeoxyribonuclease activity, producing 5'-phosphomonoesters	1/53	14/18737	0.0714285714285714	25.2520215633423	4.83465723642489	0.0388941083589301	0.226936109054062	0.189371282712143	APEX1	1
MF	GO:1990825	sequence-specific mRNA binding	1/53	14/18737	0.0714285714285714	25.2520215633423	4.83465723642489	0.0388941083589301	0.226936109054062	0.189371282712143	ETF1	1
MF	GO:0016846	carbon-sulfur lyase activity	1/53	15/18737	0.0666666666666667	23.5685534591195	4.65709049539462	0.0416147520729174	0.226936109054062	0.189371282712143	GLO1	1
MF	GO:0009055	electron transfer activity	2/53	116/18737	0.0172413793103448	6.09531554977228	2.93183836579298	0.0426650967018265	0.226936109054062	0.189371282712143	ALDH2/NDUFA8	2
MF	GO:0004029	aldehyde dehydrogenase (NAD+) activity	1/53	16/18737	0.0625	22.0955188679245	4.49600852310895	0.0443278392505765	0.226936109054062	0.189371282712143	ALDH2	1
MF	GO:0008296	3'-5'-DNA exonuclease activity	1/53	16/18737	0.0625	22.0955188679245	4.49600852310895	0.0443278392505765	0.226936109054062	0.189371282712143	APEX1	1
MF	GO:0016722	oxidoreductase activity, acting on metal ions	1/53	16/18737	0.0625	22.0955188679245	4.49600852310895	0.0443278392505765	0.226936109054062	0.189371282712143	FTH1	1
MF	GO:0061809	NAD+ nucleotidase, cyclic ADP-ribose generating	1/53	16/18737	0.0625	22.0955188679245	4.49600852310895	0.0443278392505765	0.226936109054062	0.189371282712143	TLR4	1
MF	GO:0004030	aldehyde dehydrogenase [NAD(P)+] activity	1/53	17/18737	0.0588235294117647	20.795782463929	4.34896242662739	0.0470333904775257	0.226936109054062	0.189371282712143	ALDH2	1
MF	GO:0004659	prenyltransferase activity	1/53	17/18737	0.0588235294117647	20.795782463929	4.34896242662739	0.0470333904775257	0.226936109054062	0.189371282712143	COX10	1
MF	GO:0005068	transmembrane receptor protein tyrosine kinase adaptor activity	1/53	17/18737	0.0588235294117647	20.795782463929	4.34896242662739	0.0470333904775257	0.226936109054062	0.189371282712143	IRS2	1
MF	GO:0016018	cyclosporin A binding	1/53	17/18737	0.0588235294117647	20.795782463929	4.34896242662739	0.0470333904775257	0.226936109054062	0.189371282712143	PPIF	1

## Sheet: S5-KEGG
category	subcategory	ID	Description	GeneRatio	BgRatio	RichFactor	FoldEnrichment	zScore	pvalue	p.adjust	qvalue	geneID	Count
Cellular Processes	Cell growth and death	hsa04217	Necroptosis	4/37	159/8653	0.0251572327044025	5.88339282678905	4.07258696631892	0.00452240921719821	0.223278514121851	0.200413190970245	PYGL/TLR4/FTH1/STAT4	4
Metabolism	Global and overview maps	hsa01232	Nucleotide metabolism	3/37	85/8653	0.0352941176470588	8.25405405405405	4.40409616773955	0.00558700224189747	0.223278514121851	0.200413190970245	CDA/GMPS/AMPD2	3
Metabolism	Carbohydrate metabolism	hsa00051	Fructose and mannose metabolism	2/37	34/8653	0.0588235294117647	13.7567567567568	4.88379656423401	0.00915793627803224	0.223278514121851	0.200413190970245	HK3/PFKFB3	2
Environmental Information Processing	Signal transduction	hsa04066	HIF-1 signaling pathway	3/37	110/8653	0.0272727272727273	6.37813267813268	3.71987994471198	0.0113484393320114	0.223278514121851	0.200413190970245	TLR4/HK3/PFKFB3	3
Metabolism	Carbohydrate metabolism	hsa00500	Starch and sucrose metabolism	2/37	40/8653	0.05	11.6932432432432	4.44189706691142	0.012530085191536	0.223278514121851	0.200413190970245	PYGL/HK3	2
Genetic Information Processing	Replication and repair	hsa03410	Base excision repair	2/37	44/8653	0.0454545454545455	10.6302211302211	4.19655110409663	0.0150351062892249	0.223278514121851	0.200413190970245	POLD2/APEX1	2
Metabolism	Metabolism of cofactors and vitamins	hsa00860	Porphyrin metabolism	2/37	46/8653	0.0434782608695652	10.1680376028202	4.08541023442465	0.0163619683328086	0.223278514121851	0.200413190970245	FTH1/COX10	2
Metabolism	Carbohydrate metabolism	hsa00620	Pyruvate metabolism	2/37	47/8653	0.0425531914893617	9.95169637722829	4.0323653460265	0.0170435976753463	0.223278514121851	0.200413190970245	ALDH2/GLO1	2
Human Diseases	Endocrine and metabolic disease	hsa04930	Type II diabetes mellitus	2/37	47/8653	0.0425531914893617	9.95169637722829	4.0323653460265	0.0170435976753463	0.223278514121851	0.200413190970245	HK3/IRS2	2
Human Diseases	Infectious disease: viral	hsa05171	Coronavirus disease - COVID-19	4/37	238/8653	0.0168067226890756	3.93050193050193	3.0040676080577	0.0180976107372985	0.223278514121851	0.200413190970245	TLR4/RPL35/RPL8/RPL19	4
Human Diseases	Infectious disease: parasitic	hsa05144	Malaria	2/37	50/8653	0.04	9.35459459459459	3.8823232578039	0.0191599637380149	0.223278514121851	0.200413190970245	TLR4/ICAM1	2
Organismal Systems	Endocrine system	hsa04910	Insulin signaling pathway	3/37	138/8653	0.0217391304347826	5.08401880141011	3.1691385191587	0.0207700943369163	0.223278514121851	0.200413190970245	PYGL/HK3/IRS2	3
Metabolism	Global and overview maps	hsa01240	Biosynthesis of cofactors	3/37	154/8653	0.0194805194805195	4.55580905580906	2.91757	0.0276178999106981	0.250806374585387	0.225122000851837	ALDH2/LIPT1/COX10	3
Organismal Systems	Aging	hsa04213	Longevity regulating pathway - multiple species	2/37	62/8653	0.032258064516129	7.54402789886661	3.38863973993014	0.0286464215132521	0.250806374585387	0.225122000851837	IRS2/SOD1	2
Metabolism	Lipid metabolism	hsa00561	Glycerolipid metabolism	2/37	65/8653	0.0307692307692308	7.19584	3.28561949504829	0.0312593069893203	0.250806374585387	0.225122000851837	ALDH2/GK	2
Human Diseases	Immune disease	hsa05321	Inflammatory bowel disease	2/37	66/8653	0.0303030303030303	7.08681408681409	3.25272648302443	0.0321506429476225	0.250806374585387	0.225122000851837	TLR4/STAT4	2
Metabolism	Carbohydrate metabolism	hsa00010	Glycolysis / Gluconeogenesis	2/37	67/8653	0.0298507462686567	6.98104074223477	3.22051252365269	0.0330520028523378	0.250806374585387	0.225122000851837	HK3/ALDH2	2
Cellular Processes	Transport and catabolism	hsa04140	Autophagy - animal	3/37	169/8653	0.0177514792899408	4.15144730529346	2.71118619477865	0.0350093010252297	0.250899990680813	0.225206029986858	IRS2/CTSD/RRAGD	3
Metabolism	Xenobiotics biodegradation and metabolism	hsa00983	Drug metabolism - other enzymes	2/37	81/8653	0.0246913580246914	5.77444110777444	2.82898237185038	0.0466703498654031	0.316867112244052	0.284417644609105	CDA/GMPS	2

## Sheet: S6-(p5e-06)exposure.F
id.exposure	exposure	SNP	chr.exposure	pos.exposure	effect_allele.exposure	other_allele.exposure	beta.exposure	se.exposure	pval.exposure	eaf.exposure	samplesize.exposure	mr_keep.exposure	pval_origin.exposure	data_source.exposure	R2	F
eqtl-a-ENSG00000000419	DPM1	rs114695117	1	65209111	A	C	0.204002	0.043366	2.55e-06	0.019174	19494	TRUE	reported	igd	0.001134	22.1273
eqtl-a-ENSG00000000419	DPM1	rs2426214	20	49573810	A	G	-0.10954	0.012182	2.43e-19	0.387407	30895	TRUE	reported	igd	0.00261	80.8462
eqtl-a-ENSG00000000419	DPM1	rs41283604	20	49366743	T	G	-0.26627	0.047181	1.66e-08	0.016138	17956	TRUE	reported	igd	0.001771	31.8466
eqtl-a-ENSG00000000460	C1orf112	rs61806095	1	170000000	A	G	0.154452	0.031509	9.5e-07	0.036986	26948	TRUE	reported	igd	0.000891	24.0258
eqtl-a-ENSG00000000460	C1orf112	rs145156152	1	170000000	G	A	0.61025	0.019832	#######	0.093066	27312	TRUE	reported	igd	0.033507	946.803
eqtl-a-ENSG00000000460	C1orf112	rs7553444	1	170000000	T	C	-0.10654	0.016434	8.99e-11	0.154702	30902	TRUE	reported	igd	0.001358	42.0264
eqtl-a-ENSG00000000460	C1orf112	rs78834501	1	170000000	C	T	-0.23011	0.049428	3.23e-06	0.014693	25051	TRUE	reported	igd	0.000864	21.6711
eqtl-a-ENSG00000000938	FGR	rs34806307	1	27958339	T	C	0.282954	0.025326	5.57e-29	0.058121	29937	TRUE	reported	igd	0.004152	124.814
eqtl-a-ENSG00000000938	FGR	rs1375493	2	182000000	A	G	0.063634	0.011994	1.12e-07	0.565077	31569	TRUE	reported	igd	0.000891	28.1474
eqtl-a-ENSG00000000938	FGR	rs1354034	3	56849749	C	T	-0.06037	0.01224	8.13e-07	0.618137	31684	TRUE	reported	igd	0.000767	24.3261
eqtl-a-ENSG00000000938	FGR	rs1531070	4	141000000	A	G	-0.06213	0.012074	2.66e-07	0.413713	31684	TRUE	reported	igd	0.000835	26.4776
eqtl-a-ENSG00000000938	FGR	rs17617068	5	179000000	C	T	-0.10863	0.012989	6.08e-17	0.297362	31684	TRUE	reported	igd	0.002203	69.9435
eqtl-a-ENSG00000000938	FGR	rs2594836	5	173000000	A	G	0.100376	0.013713	2.48e-13	0.749651	31569	TRUE	reported	igd	0.001694	53.5788
eqtl-a-ENSG00000000938	FGR	rs149110519	6	144000000	T	C	0.185528	0.026612	3.13e-12	0.052616	25735	TRUE	reported	igd	0.001885	48.5993
eqtl-a-ENSG00000000938	FGR	rs16895831	6	42515791	T	C	0.083177	0.014602	1.23e-08	0.209742	27823	TRUE	reported	igd	0.001165	32.4445
eqtl-a-ENSG00000000938	FGR	rs56388170	7	28724374	T	G	0.077414	0.013111	3.54e-09	0.289189	31355	TRUE	reported	igd	0.001111	34.8595
eqtl-a-ENSG00000000938	FGR	rs149007767	7	50370254	T	C	-0.16377	0.016625	6.79e-23	0.149708	30077	TRUE	reported	igd	0.003216	97.0311
eqtl-a-ENSG00000000938	FGR	rs741738	11	309508	A	G	-0.1105	0.01498	1.63e-13	0.195461	17978	TRUE	reported	igd	0.003017	54.4033
eqtl-a-ENSG00000000938	FGR	rs35979828	12	54685880	T	C	0.117777	0.02563	4.32e-06	0.057106	29836	TRUE	reported	igd	0.000707	21.1152
eqtl-a-ENSG00000000938	FGR	rs77526211	13	40974023	A	G	0.182278	0.029231	4.49e-10	0.043211	29277	TRUE	reported	igd	0.001326	38.8825
eqtl-a-ENSG00000000938	FGR	rs111778408	14	35572163	A	G	-0.10014	0.019752	3.98e-07	0.100785	30165	TRUE	reported	igd	0.000851	25.7013
eqtl-a-ENSG00000000938	FGR	rs4142441	20	42839620	G	A	0.076312	0.016387	3.21e-06	0.156066	31599	TRUE	reported	igd	0.000686	21.6844
eqtl-a-ENSG00000000971	CFH	rs203683	1	197000000	C	G	0.153282	0.01205	4.54e-37	0.593851	31529	TRUE	reported	igd	0.005106	161.801
eqtl-a-ENSG00000000971	CFH	rs523427	1	197000000	G	A	-0.18628	0.028802	9.97e-11	0.95544	29788	TRUE	reported	igd	0.001402	41.8258
eqtl-a-ENSG00000000971	CFH	rs76277041	1	196000000	A	G	-0.21012	0.039496	1.04e-07	0.023201	25527	TRUE	reported	igd	0.001108	28.3012
eqtl-a-ENSG00000000971	CFH	rs13325613	3	46298373	T	G	-0.11145	0.021265	1.6e-07	0.085491	31529	TRUE	reported	igd	0.00087	27.4666
eqtl-a-ENSG00000000971	CFH	rs1317082	3	169000000	G	A	-0.12093	0.013749	1.42e-18	0.247755	31644	TRUE	reported	igd	0.002439	77.363
eqtl-a-ENSG00000000971	CFH	rs6897932	5	35874575	T	C	-0.07653	0.013505	1.45e-08	0.262908	31259	TRUE	reported	igd	0.001026	32.1151
eqtl-a-ENSG00000000971	CFH	rs4406273	6	31266090	A	G	-0.1088	0.020462	1.05e-07	0.093109	28180	TRUE	reported	igd	0.001002	28.2696
eqtl-a-ENSG00000000971	CFH	rs4722762	7	28178262	T	G	0.06582	0.013953	2.39e-06	0.23858	31644	TRUE	reported	igd	0.000703	22.2505
eqtl-a-ENSG00000000971	CFH	rs11556924	7	130000000	T	C	0.062742	0.012493	5.11e-07	0.346937	30322	TRUE	reported	igd	0.000831	25.2219
eqtl-a-ENSG00000001036	FUCA2	rs3811444	1	248000000	T	C	0.063685	0.012574	4.09e-07	0.337611	31644	TRUE	reported	igd	0.00081	25.6498
eqtl-a-ENSG00000001036	FUCA2	rs4896659	6	144000000	C	T	-0.26175	0.014234	1.62e-75	0.218479	31644	TRUE	reported	igd	0.010573	338.124
eqtl-a-ENSG00000001036	FUCA2	rs62427401	6	144000000	A	G	-0.15807	0.028079	1.81e-08	0.047042	25942	TRUE	reported	igd	0.00122	31.689
eqtl-a-ENSG00000001084	GCLC	rs6942249	6	53515483	A	G	-0.08076	0.014345	1.8e-08	0.220282	31315	TRUE	reported	igd	0.001011	31.6914
eqtl-a-ENSG00000001084	GCLC	rs809942	6	53443269	A	G	-0.20927	0.015105	1.19e-43	0.188827	31644	TRUE	reported	igd	0.006029	191.934
eqtl-a-ENSG00000001084	GCLC	rs661603	6	53370107	C	T	-0.21235	0.011876	1.68e-71	0.433538	31644	TRUE	reported	igd	0.010002	319.685
eqtl-a-ENSG00000001461	NIPAL3	rs3131519	1	25197685	C	G	-0.07223	0.015245	2.16e-06	0.187231	31561	TRUE	reported	igd	0.000711	22.4444
eqtl-a-ENSG00000001461	NIPAL3	rs195737	1	24806213	A	T	-0.11662	0.011932	1.46e-22	0.446373	25354	TRUE	reported	igd	0.003753	95.5067
eqtl-a-ENSG00000001461	NIPAL3	rs2206348	1	24754268	G	A	0.371233	0.013515	#######	0.243272	31568	TRUE	reported	igd	0.023342	754.433
eqtl-a-ENSG00000001561	ENPP4	rs2057148	6	45937610	C	G	-0.0686	0.012575	4.9e-08	0.662706	30696	TRUE	reported	igd	0.000968	29.7552
eqtl-a-ENSG00000001561	ENPP4	rs56139334	6	46077847	T	C	-0.81601	0.022987	#######	0.065883	31355	TRUE	reported	igd	0.038636	1260.05
eqtl-a-ENSG00000001561	ENPP4	rs7744030	6	46042757	T	C	0.460012	0.011633	#######	0.380286	31132	TRUE	reported	igd	0.047829	1563.71
eqtl-a-ENSG00000001561	ENPP4	rs77868167	6	46471256	T	C	0.135859	0.023003	3.5e-09	0.07196	31355	TRUE	reported	igd	0.001111	34.8809
eqtl-a-ENSG00000002549	LAP3	rs55881172	4	18038267	A	G	-0.22724	0.046556	1.06e-06	0.016591	13971	TRUE	reported	igd	0.001702	23.8197
eqtl-a-ENSG00000002549	LAP3	rs148021887	4	18093497	A	C	-0.1591	0.025251	2.96e-10	0.058867	25173	TRUE	reported	igd	0.001575	39.6959
eqtl-a-ENSG00000002549	LAP3	rs2872795	4	17330381	C	T	0.085568	0.013553	2.73e-10	0.740191	28533	TRUE	reported	igd	0.001395	39.8588
eqtl-a-ENSG00000002549	LAP3	rs112570672	4	17914257	A	G	0.497758	0.03367	1.87e-49	0.031781	23500	TRUE	reported	igd	0.009215	218.536
eqtl-a-ENSG00000002549	LAP3	rs1609903	4	17533328	C	G	-0.28743	0.014141	7.54e-92	0.779076	28799	TRUE	reported	igd	0.014143	413.13
eqtl-a-ENSG00000002549	LAP3	rs150530659	4	17797314	C	T	-0.45644	0.045336	7.64e-24	0.017416	23593	TRUE	reported	igd	0.004278	101.356
eqtl-a-ENSG00000002549	LAP3	rs28727456	4	17540848	G	A	0.508059	0.014701	#######	0.185536	24204	TRUE	reported	igd	0.047023	1194.21
eqtl-a-ENSG00000002549	LAP3	rs13164856	5	132000000	C	T	-0.07457	0.013196	1.59e-08	0.283115	28473	TRUE	reported	igd	0.00112	31.9314
eqtl-a-ENSG00000002549	LAP3	rs2857009	6	32019746	C	G	0.06167	0.012601	9.87e-07	0.334858	28220	TRUE	reported	igd	0.000848	23.9516
eqtl-a-ENSG00000002549	LAP3	rs653178	12	112000000	T	C	-0.05969	0.011931	5.64e-07	0.539991	28418	TRUE	reported	igd	0.00088	25.0292
eqtl-a-ENSG00000002549	LAP3	rs4788084	16	28539848	T	C	-0.09269	0.012035	1.34e-14	0.419635	28533	TRUE	reported	igd	0.002075	59.3125
eqtl-a-ENSG00000002586	CD99	rs1847472	6	90973159	A	C	0.062714	0.012715	8.14e-07	0.323127	5502	TRUE	reported	igd	0.004402	24.3168
eqtl-a-ENSG00000002586	CD99	rs7310615	12	112000000	G	C	0.071206	0.011922	2.34e-09	0.537476	5502	TRUE	reported	igd	0.006442	35.6591
eqtl-a-ENSG00000002586	CD99	rs7245983	19	19657632	C	A	0.059133	0.012602	2.7e-06	0.334811	5417	TRUE	reported	igd	0.004048	22.0106
eqtl-a-ENSG00000002587	HS3ST1	rs224488	4	11432582	G	A	-0.2255	0.011778	1.05e-81	0.533287	30959	TRUE	reported	igd	0.011702	366.537
eqtl-a-ENSG00000002587	HS3ST1	rs6853685	4	11527694	T	C	0.080516	0.014438	2.45e-08	0.783639	30637	TRUE	reported	igd	0.001014	31.0954
eqtl-a-ENSG00000002587	HS3ST1	rs11065987	12	112000000	G	A	-0.06568	0.012245	8.15e-08	0.380678	30971	TRUE	reported	igd	0.000928	28.7684
eqtl-a-ENSG00000002726	AOC1	rs13226058	7	151000000	A	G	-0.30228	0.037989	1.76e-15	0.025064	19650	TRUE	reported	igd	0.003212	63.3075
eqtl-a-ENSG00000002726	AOC1	rs765483	7	151000000	T	C	0.294244	0.028536	6.27e-25	0.045222	25983	TRUE	reported	igd	0.004075	106.317
eqtl-a-ENSG00000002726	AOC1	rs73167624	7	151000000	A	G	0.549942	0.030482	9.22e-73	0.038768	23989	TRUE	reported	igd	0.013387	325.468
eqtl-a-ENSG00000002726	AOC1	rs77270862	7	150000000	G	T	0.299313	0.048866	9.06e-10	0.015021	4993	TRUE	reported	igd	0.007458	37.5031
eqtl-a-ENSG00000002726	AOC1	rs9657890	7	150000000	T	C	0.398501	0.012236	#######	0.327004	25885	TRUE	reported	igd	0.039365	1060.64
eqtl-a-ENSG00000002726	AOC1	rs13244664	7	151000000	A	G	-0.23708	0.050159	2.28e-06	0.014261	19564	TRUE	reported	igd	0.001141	22.3383
eqtl-a-ENSG00000002822	MAD1L1	rs146817114	7	2478609	A	G	0.258917	0.044458	5.75e-09	0.018211	15975	TRUE	reported	igd	0.002119	33.9135
eqtl-a-ENSG00000002822	MAD1L1	rs73288749	7	1929255	T	C	-0.36208	0.044866	7.01e-16	0.017835	25036	TRUE	reported	igd	0.002595	65.1231
eqtl-a-ENSG00000002822	MAD1L1	rs7801421	7	1989888	G	C	0.365474	0.01209	#######	0.35037	30902	TRUE	reported	igd	0.028722	913.76
eqtl-a-ENSG00000002822	MAD1L1	rs3800875	7	2117261	T	C	0.300934	0.015292	3.25e-86	0.179747	31017	TRUE	reported	igd	0.012332	387.25
eqtl-a-ENSG00000002822	MAD1L1	rs75649291	7	1843708	T	C	-0.4152	0.040138	4.43e-25	0.02232	28417	TRUE	reported	igd	0.003751	106.999
eqtl-a-ENSG00000002822	MAD1L1	rs6463939	7	1614662	G	A	-0.2425	0.032878	1.63e-13	0.033786	5668	TRUE	reported	igd	0.009507	54.3819
eqtl-a-ENSG00000002834	LASP1	rs1354034	3	56849749	C	T	-0.05714	0.012241	3.04e-06	0.618137	30935	TRUE	reported	igd	0.000704	21.7897
eqtl-a-ENSG00000002834	LASP1	rs1124927	17	37010130	G	C	-0.1419	0.017094	1.03e-16	0.140339	30819	TRUE	reported	igd	0.002231	68.906
eqtl-a-ENSG00000002834	LASP1	rs1005654	17	37067481	T	A	0.153851	0.014626	7.05e-26	0.207272	30152	TRUE	reported	igd	0.003656	110.647
eqtl-a-ENSG00000002919	SNX11	rs6684514	1	156000000	A	G	0.060976	0.013144	3.5e-06	0.287248	31298	TRUE	reported	igd	0.000687	21.5206
eqtl-a-ENSG00000002919	SNX11	rs56330463	5	148000000	C	T	0.067474	0.012054	2.17e-08	0.582097	31569	TRUE	reported	igd	0.000992	31.3322
eqtl-a-ENSG00000002919	SNX11	rs7846314	8	61650831	T	A	0.075437	0.015535	1.2e-06	0.178349	31569	TRUE	reported	igd	0.000746	23.5792
eqtl-a-ENSG00000002919	SNX11	rs11079822	17	46552897	A	G	-0.7677	0.031335	#######	0.035893	31236	TRUE	reported	igd	0.018853	600.185
eqtl-a-ENSG00000002919	SNX11	rs72825670	17	45455669	A	G	0.24039	0.046598	2.49e-07	0.016557	26093	TRUE	reported	igd	0.001019	26.6112
eqtl-a-ENSG00000002919	SNX11	rs78317601	17	45986496	G	A	-0.70272	0.020266	#######	0.087062	31562	TRUE	reported	igd	0.036698	1202.32
eqtl-a-ENSG00000002919	SNX11	rs118036504	17	46073854	C	T	0.336141	0.052245	1.24e-10	0.013112	21129	TRUE	reported	igd	0.001955	41.3924
eqtl-a-ENSG00000002919	SNX11	rs56257415	17	45892879	A	G	0.258236	0.047642	5.95e-08	0.015825	10237	TRUE	reported	igd	0.002862	29.375
eqtl-a-ENSG00000002919	SNX11	rs1473117	17	46092539	T	C	-0.49671	0.017994	#######	0.117639	31567	TRUE	reported	igd	0.02357	761.934
eqtl-a-ENSG00000002933	TMEM176A	rs12478601	2	43721508	T	C	0.075662	0.012021	3.09e-10	0.574604	31300	TRUE	reported	igd	0.001264	39.6107
eqtl-a-ENSG00000002933	TMEM176A	rs9880192	3	128000000	C	G	-0.06874	0.012173	1.63e-08	0.392874	31569	TRUE	reported	igd	0.001009	31.888
eqtl-a-ENSG00000002933	TMEM176A	rs4725338	7	150000000	A	G	-0.24746	0.018904	3.75e-39	0.889954	31355	TRUE	reported	igd	0.005435	171.345
eqtl-a-ENSG00000002933	TMEM176A	rs17173656	7	151000000	C	T	0.310011	0.019369	1.16e-57	0.103442	31684	TRUE	reported	igd	0.008021	256.169
eqtl-a-ENSG00000002933	TMEM176A	rs3778872	7	151000000	G	C	-0.09939	0.015955	4.68e-10	0.166501	31231	TRUE	reported	igd	0.001241	38.8052
eqtl-a-ENSG00000002933	TMEM176A	rs71537963	7	150000000	T	C	0.41033	0.025182	1.08e-59	0.05822	31200	TRUE	reported	igd	0.008438	265.5
eqtl-a-ENSG00000002933	TMEM176A	rs77270862	7	150000000	G	T	0.459684	0.048778	4.34e-21	0.015021	4993	TRUE	reported	igd	0.017477	88.7781
eqtl-a-ENSG00000002933	TMEM176A	rs7781584	7	150000000	G	A	-0.41437	0.014382	#######	0.79708	31270	TRUE	reported	igd	0.025859	830.038
eqtl-a-ENSG00000002933	TMEM176A	rs59621822	7	150000000	G	A	-0.35806	0.011662	#######	0.423537	31676	TRUE	reported	igd	0.0289	942.634
eqtl-a-ENSG00000002933	TMEM176A	rs7212590	17	57885709	T	C	-0.13721	0.020757	3.84e-11	0.090079	31569	TRUE	reported	igd	0.001382	43.6922
eqtl-a-ENSG00000003056	M6PR	rs117302528	12	9082391	T	C	0.334399	0.048968	8.56e-12	0.014948	9433	TRUE	reported	igd	0.004919	46.624
eqtl-a-ENSG00000003056	M6PR	rs76450399	12	9143781	A	G	-0.37873	0.050013	3.66e-14	0.014309	20275	TRUE	reported	igd	0.00282	57.3385
eqtl-a-ENSG00000003056	M6PR	rs6487636	12	9308551	C	G	-0.2479	0.021581	1.53e-30	0.917903	31354	TRUE	reported	igd	0.004191	131.952
eqtl-a-ENSG00000003056	M6PR	rs11047939	12	9061971	A	G	0.479323	0.013513	#######	0.231883	31355	TRUE	reported	igd	0.038579	1258.11
eqtl-a-ENSG00000003056	M6PR	rs4262771	12	9479318	C	G	-0.08423	0.012576	2.11e-11	0.33655	29994	TRUE	reported	igd	0.001493	44.8591
eqtl-a-ENSG00000003137	CYP26B1	rs981390	2	72189602	A	G	-0.19239	0.029985	1.4e-10	0.040963	30971	TRUE	reported	igd	0.001328	41.1676
eqtl-a-ENSG00000003137	CYP26B1	rs114857151	2	72369839	T	C	1.206	0.037724	#######	0.023776	26141	TRUE	reported	igd	0.037625	1021.94
eqtl-a-ENSG00000003137	CYP26B1	rs141151334	2	72822429	G	T	0.379474	0.045978	1.54e-16	0.016964	16628	TRUE	reported	igd	0.00408	68.1104
eqtl-a-ENSG00000003137	CYP26B1	rs114735313	2	73031512	T	C	-0.20649	0.042331	1.07e-06	0.020141	16658	TRUE	reported	igd	0.001426	23.792
eqtl-a-ENSG00000003137	CYP26B1	rs72846979	2	73135151	T	C	-0.23551	0.047312	6.42e-07	0.016055	16909	TRUE	reported	igd	0.001463	24.7765
eqtl-a-ENSG00000003137	CYP26B1	rs72835275	2	72456543	C	T	1.17139	0.018127	#######	0.091578	31182	TRUE	reported	igd	0.118103	4175.6
eqtl-a-ENSG00000003137	CYP26B1	rs17561305	2	72787000	A	G	-0.24791	0.035301	2.17e-12	0.029179	24524	TRUE	reported	igd	0.002007	49.317
eqtl-a-ENSG00000003249	DBNDD1	rs12927153	16	89656545	G	T	-0.1387	0.022809	1.19e-09	0.073284	27979	TRUE	reported	igd	0.00132	36.9748
eqtl-a-ENSG00000003249	DBNDD1	rs11859970	16	90018389	C	T	-0.20768	0.018578	5.17e-29	0.114951	25662	TRUE	reported	igd	0.004846	124.959
eqtl-a-ENSG00000003249	DBNDD1	rs35991606	16	90067079	C	T	-0.2328	0.017318	3.41e-41	0.134779	30398	TRUE	reported	igd	0.005909	180.683
eqtl-a-ENSG00000003249	DBNDD1	rs147792551	16	89787968	G	C	0.721765	0.023553	#######	0.063962	30817	TRUE	reported	igd	0.029571	938.988
eqtl-a-ENSG00000003393	ALS2	rs17383714	2	202000000	T	C	0.194245	0.02121	5.28e-20	0.085607	30873	TRUE	reported	igd	0.002709	83.8684
eqtl-a-ENSG00000003393	ALS2	rs78003444	2	203000000	A	G	-0.47604	0.019974	#######	0.094233	30077	TRUE	reported	igd	0.018535	567.971
eqtl-a-ENSG00000003393	ALS2	rs3219172	2	203000000	C	T	-0.67518	0.049337	1.24e-42	0.014575	22434	TRUE	reported	igd	0.008279	187.263
eqtl-a-ENSG00000003393	ALS2	rs10432516	2	203000000	A	G	-0.89593	0.025761	#######	0.051856	30077	TRUE	reported	igd	0.038662	1209.51
eqtl-a-ENSG00000003393	ALS2	rs75664718	2	204000000	A	G	-0.22071	0.037535	4.1e-09	0.025745	8025	TRUE	reported	igd	0.00429	34.5659
eqtl-a-ENSG00000003393	ALS2	rs1532331	5	43116830	T	G	0.081947	0.012782	1.44e-10	0.683885	31684	TRUE	reported	igd	0.001296	41.0996
eqtl-a-ENSG00000003402	CFLAR	rs6757272	2	202000000	G	A	-0.07768	0.012048	1.13e-10	0.418416	25826	TRUE	reported	igd	0.001607	41.5719
eqtl-a-ENSG00000003402	CFLAR	rs12466022	2	43359061	A	C	-0.07149	0.013553	1.33e-07	0.260124	22324	TRUE	reported	igd	0.001245	27.8209
eqtl-a-ENSG00000003402	CFLAR	rs10189629	2	103000000	A	C	-0.08074	0.017355	3.28e-06	0.135894	26609	TRUE	reported	igd	0.000813	21.6394
eqtl-a-ENSG00000003402	CFLAR	rs10200697	2	202000000	A	G	0.12266	0.021598	1.35e-08	0.917415	26609	TRUE	reported	igd	0.001211	32.2509
eqtl-a-ENSG00000003402	CFLAR	rs2268791	2	202000000	C	G	0.375611	0.011476	#######	0.498612	25575	TRUE	reported	igd	0.040203	1071.18
eqtl-a-ENSG00000003402	CFLAR	rs56388170	7	28724374	T	G	0.074357	0.013112	1.42e-08	0.289189	26280	TRUE	reported	igd	0.001222	32.1544
eqtl-a-ENSG00000003402	CFLAR	rs149007767	7	50370254	T	C	0.089662	0.016665	7.43e-08	0.149708	25002	TRUE	reported	igd	0.001157	28.9465
eqtl-a-ENSG00000003436	TFPI	rs35007051	2	188000000	G	A	0.206291	0.032433	2.01e-10	0.034789	30169	TRUE	reported	igd	0.001339	40.4531
eqtl-a-ENSG00000003436	TFPI	rs1354034	3	56849749	C	T	0.081894	0.012231	2.15e-11	0.618137	31684	TRUE	reported	igd	0.001413	44.8285
eqtl-a-ENSG00000003436	TFPI	rs9376090	6	135000000	C	T	0.104028	0.013492	1.26e-14	0.262879	31300	TRUE	reported	igd	0.001896	59.443
eqtl-a-ENSG00000003436	TFPI	rs8073060	17	33875262	A	T	-0.05928	0.012909	4.38e-06	0.305723	31185	TRUE	reported	igd	0.000676	21.0898
eqtl-a-ENSG00000004059	ARF5	rs4654899	1	21410231	A	C	-0.05503	0.012036	4.82e-06	0.42356	31684	TRUE	reported	igd	0.000659	20.9036
eqtl-a-ENSG00000004059	ARF5	rs149110519	6	144000000	T	C	0.18717	0.026611	2.02e-12	0.052616	25735	TRUE	reported	igd	0.001919	49.4663
eqtl-a-ENSG00000004059	ARF5	rs149007767	7	50370254	T	C	-0.13499	0.016643	5.02e-16	0.149708	30077	TRUE	reported	igd	0.002182	65.7805
eqtl-a-ENSG00000004059	ARF5	rs34029720	7	127000000	C	T	-0.10486	0.012286	1.4e-17	0.371437	31564	TRUE	reported	igd	0.002303	72.843
eqtl-a-ENSG00000004142	POLDIP2	rs12748961	1	206000000	C	T	-0.0812	0.016545	9.19e-07	0.152429	31185	TRUE	reported	igd	0.000772	24.0877
eqtl-a-ENSG00000004142	POLDIP2	rs28498976	4	31151357	A	G	-0.05679	0.012165	3.04e-06	0.395031	31569	TRUE	reported	igd	0.00069	21.7889
eqtl-a-ENSG00000004142	POLDIP2	rs145923966	17	26706361	A	G	0.539014	0.019911	#######	0.093731	27821	TRUE	reported	igd	0.025667	732.832
eqtl-a-ENSG00000004142	POLDIP2	rs17719944	17	26729453	G	A	-0.14956	0.023648	2.54e-10	0.067754	30867	TRUE	reported	igd	0.001294	39.9929
eqtl-a-ENSG00000004142	POLDIP2	rs140165516	17	26890265	T	C	0.229201	0.044993	3.5e-07	0.017783	24335	TRUE	reported	igd	0.001065	25.9488
eqtl-a-ENSG00000004399	PLXND1	rs2625967	3	129000000	A	G	-0.09452	0.018669	4.13e-07	0.114585	31300	TRUE	reported	igd	0.000818	25.6315
eqtl-a-ENSG00000004399	PLXND1	rs9866653	3	129000000	G	A	0.201596	0.014262	2.31e-45	0.779795	31296	TRUE	reported	igd	0.006344	199.782
eqtl-a-ENSG00000004399	PLXND1	rs149007767	7	50370254	T	C	-0.08079	0.016668	1.25e-06	0.149708	30077	TRUE	reported	igd	0.000781	23.4929
eqtl-a-ENSG00000004399	PLXND1	rs2153271	9	16864521	T	C	-0.05531	0.011957	3.73e-06	0.551077	31300	TRUE	reported	igd	0.000683	21.3977
eqtl-a-ENSG00000004399	PLXND1	rs2239633	14	23589057	A	G	0.061305	0.011921	2.71e-07	0.465663	31300	TRUE	reported	igd	0.000844	26.4468
eqtl-a-ENSG00000004399	PLXND1	rs8022179	14	104000000	A	T	0.065547	0.013362	9.3e-07	0.727869	30165	TRUE	reported	igd	0.000797	24.0634
eqtl-a-ENSG00000004455	AK2	rs10798925	1	33511109	T	C	-0.18859	0.013223	3.75e-46	0.275752	31568	TRUE	reported	igd	0.006403	203.405
eqtl-a-ENSG00000004455	AK2	rs810835	1	33179476	A	G	0.12385	0.018155	8.98e-12	0.877992	31565	TRUE	reported	igd	0.001472	46.5352
eqtl-a-ENSG00000004455	AK2	rs113646461	16	85995436	C	T	0.094807	0.020755	4.93e-06	0.090257	31064	TRUE	reported	igd	0.000671	20.8644
eqtl-a-ENSG00000004468	CD38	rs10000290	4	15753299	G	A	0.148937	0.016916	1.31e-18	0.143801	31349	TRUE	reported	igd	0.002467	77.518
eqtl-a-ENSG00000004468	CD38	rs4698433	4	15964863	T	G	0.06025	0.012274	9.17e-07	0.376395	31466	TRUE	reported	igd	0.000765	24.0929
eqtl-a-ENSG00000004468	CD38	rs2497306	10	94485211	C	A	0.074046	0.011887	4.69e-10	0.500343	31086	TRUE	reported	igd	0.001247	38.799
eqtl-a-ENSG00000004468	CD38	rs2617170	12	10560957	C	T	-0.08792	0.012617	3.22e-12	0.668027	31086	TRUE	reported	igd	0.00156	48.5516
eqtl-a-ENSG00000004468	CD38	rs151181	16	28490517	C	T	-0.06678	0.012098	3.39e-08	0.407827	30476	TRUE	reported	igd	0.000999	30.4684
eqtl-a-ENSG00000004468	CD38	rs12453507	17	38053207	G	C	-0.06583	0.011892	3.1e-08	0.492239	31355	TRUE	reported	igd	0.000976	30.6455
eqtl-a-ENSG00000004534	RBM6	rs76298543	3	50124046	C	T	-0.74317	0.035201	6.14e-99	0.028527	18493	TRUE	reported	igd	0.023535	445.678
eqtl-a-ENSG00000004534	RBM6	rs116375541	3	50456570	A	G	0.402247	0.047996	5.27e-17	0.015543	20074	TRUE	reported	igd	0.003487	70.2307
eqtl-a-ENSG00000004534	RBM6	rs13086611	3	49385417	T	A	0.426905	0.012419	#######	0.304928	26096	TRUE	reported	igd	0.043322	1181.64
eqtl-a-ENSG00000004534	RBM6	rs2236939	3	50243510	T	G	-0.50935	0.019092	#######	0.103161	23341	TRUE	reported	igd	0.029592	711.705
eqtl-a-ENSG00000004534	RBM6	rs7950696	11	47481533	C	T	-0.06605	0.011973	3.46e-08	0.441548	31185	TRUE	reported	igd	0.000975	30.4286
eqtl-a-ENSG00000004700	RECQL	rs78295748	12	21787232	T	C	-0.22241	0.048657	4.85e-06	0.01517	24472	TRUE	reported	igd	0.000853	20.8914
eqtl-a-ENSG00000004700	RECQL	rs1061627	12	21654407	A	G	0.454752	0.014542	#######	0.805517	31470	TRUE	reported	igd	0.030138	977.866
eqtl-a-ENSG00000004700	RECQL	rs12824378	12	21555010	A	T	0.121923	0.020669	3.66e-09	0.090993	31352	TRUE	reported	igd	0.001109	34.7937
eqtl-a-ENSG00000004700	RECQL	rs78415359	18	46207268	A	G	-0.20512	0.044244	3.55e-06	0.018407	20925	TRUE	reported	igd	0.001026	21.4904
eqtl-a-ENSG00000004766	VPS50	rs12704665	7	92767539	G	A	0.188804	0.03706	3.5e-07	0.026443	28673	TRUE	reported	igd	0.000904	25.9521
eqtl-a-ENSG00000004766	VPS50	rs77647440	7	92891126	A	G	-0.3183	0.025682	2.82e-35	0.056298	31568	TRUE	reported	igd	0.004842	153.594
eqtl-a-ENSG00000004766	VPS50	rs184954065	7	92751073	A	G	0.271106	0.041377	5.68e-11	0.021072	18790	TRUE	reported	igd	0.00228	42.9254
eqtl-a-ENSG00000004777	ARHGAP33	rs2972539	19	36733042	A	G	0.05819	0.0122	1.84e-06	0.388761	31055	TRUE	reported	igd	0.000732	22.7494
eqtl-a-ENSG00000004777	ARHGAP33	rs12984019	19	36078082	T	C	0.082653	0.013091	2.72e-10	0.290562	29827	TRUE	reported	igd	0.001335	39.8638
eqtl-a-ENSG00000004777	ARHGAP33	rs756783	19	36079704	T	C	-0.38913	0.011526	#######	0.557326	31346	TRUE	reported	igd	0.035084	1139.67
eqtl-a-ENSG00000004777	ARHGAP33	rs113559151	19	36164495	G	A	-0.58723	0.022154	#######	0.074266	31682	TRUE	reported	igd	0.021695	702.538
eqtl-a-ENSG00000004799	PDK4	rs117629564	7	94777819	A	G	0.40349	0.045331	5.54e-19	0.017446	21984	TRUE	reported	igd	0.003591	79.2187
eqtl-a-ENSG00000004799	PDK4	rs12704801	7	95175185	C	T	-0.2516	0.01187	1.04e-99	0.420253	31565	TRUE	reported	igd	0.014033	449.228
eqtl-a-ENSG00000004799	PDK4	rs142272045	7	95249487	C	T	-0.2453	0.035039	2.55e-12	0.029631	28311	TRUE	reported	igd	0.001728	49.0065
eqtl-a-ENSG00000004799	PDK4	rs12346772	9	114000000	G	A	0.068582	0.014675	2.97e-06	0.20713	31569	TRUE	reported	igd	0.000691	21.8383
eqtl-a-ENSG00000004799	PDK4	rs4253772	22	46627603	T	C	0.180909	0.019784	6.01e-20	0.099962	31185	TRUE	reported	igd	0.002674	83.6112
eqtl-a-ENSG00000004809	SLC22A16	rs17577280	6	111000000	A	G	-0.38975	0.012099	#######	0.343249	31684	TRUE	reported	igd	0.031715	1037.72
eqtl-a-ENSG00000004809	SLC22A16	rs9372244	6	110000000	C	T	0.097452	0.012574	9.17e-15	0.336007	31564	TRUE	reported	igd	0.001899	60.0648
eqtl-a-ENSG00000004809	SLC22A16	rs13205109	6	111000000	A	T	-0.67983	0.016526	#######	0.133692	20794	TRUE	reported	igd	0.075258	1692.1
eqtl-a-ENSG00000004809	SLC22A16	rs1080261	6	111000000	G	T	0.270889	0.015559	6.9e-68	0.173269	30746	TRUE	reported	igd	0.009762	303.096
eqtl-a-ENSG00000004864	SLC25A13	rs17087335	4	57838583	T	G	0.092994	0.014771	3.06e-10	0.203202	31300	TRUE	reported	igd	0.001265	39.6357
eqtl-a-ENSG00000004864	SLC25A13	rs6465520	7	96184234	C	T	0.057012	0.012323	3.72e-06	0.630687	25439	TRUE	reported	igd	0.000841	21.4027
eqtl-a-ENSG00000004864	SLC25A13	rs1016968	7	95795988	A	T	0.400006	0.011833	#######	0.373698	31179	TRUE	reported	igd	0.035356	1142.69
eqtl-a-ENSG00000004864	SLC25A13	rs145659320	7	96379688	G	T	0.22369	0.038024	4.03e-09	0.025069	27713	TRUE	reported	igd	0.001247	34.6049
eqtl-a-ENSG00000004864	SLC25A13	rs56106628	7	95975028	A	G	-0.11086	0.021297	1.93e-07	0.085213	23180	TRUE	reported	igd	0.001168	27.0949
eqtl-a-ENSG00000004866	ST7	rs1354034	3	56849749	C	T	0.154599	0.012181	6.57e-37	0.618137	31684	TRUE	reported	igd	0.005058	161.072
eqtl-a-ENSG00000004866	ST7	rs12706135	7	117000000	C	T	-0.11621	0.014276	3.93e-16	0.222519	31684	TRUE	reported	igd	0.002087	66.2645
eqtl-a-ENSG00000004866	ST7	rs2402155	7	117000000	T	C	0.175412	0.031743	3.28e-08	0.036405	28396	TRUE	reported	igd	0.001074	30.5346
eqtl-a-ENSG00000004866	ST7	rs17655730	11	270715	C	T	0.069943	0.014026	6.14e-07	0.234959	31569	TRUE	reported	igd	0.000787	24.8666
eqtl-a-ENSG00000004939	SLC4A1	rs3811444	1	248000000	T	C	-0.06003	0.012576	1.81e-06	0.337611	26022	TRUE	reported	igd	0.000875	22.7856
eqtl-a-ENSG00000004939	SLC4A1	rs17534202	1	203000000	C	G	-0.05645	0.011925	2.21e-06	0.535966	26022	TRUE	reported	igd	0.00086	22.405
eqtl-a-ENSG00000004939	SLC4A1	rs11587735	1	118000000	C	A	-0.11123	0.015689	1.34e-12	0.173499	26022	TRUE	reported	igd	0.001928	50.256
eqtl-a-ENSG00000004939	SLC4A1	rs9660992	1	205000000	G	A	-0.06713	0.012045	2.5e-08	0.420138	26022	TRUE	reported	igd	0.001192	31.0568
eqtl-a-ENSG00000004939	SLC4A1	rs1354034	3	56849749	C	T	-0.05767	0.012241	2.46e-06	0.618137	26022	TRUE	reported	igd	0.000852	22.1938
eqtl-a-ENSG00000004939	SLC4A1	rs9399137	6	135000000	C	T	-0.06795	0.013484	4.67e-07	0.264393	26022	TRUE	reported	igd	0.000975	25.3917
eqtl-a-ENSG00000004939	SLC4A1	rs12212092	6	30128442	T	C	-0.14228	0.023589	1.62e-09	0.068141	21683	TRUE	reported	igd	0.001675	36.3767
eqtl-a-ENSG00000004939	SLC4A1	rs12718597	7	50428428	A	C	0.060398	0.012349	1e-06	0.365482	25638	TRUE	reported	igd	0.000932	23.9201
eqtl-a-ENSG00000004939	SLC4A1	rs5011724	17	41759061	C	T	-0.05672	0.011921	1.96e-06	0.466405	26020	TRUE	reported	igd	0.000869	22.6359
eqtl-a-ENSG00000004939	SLC4A1	rs5033	17	42326258	T	C	0.222934	0.012954	2.26e-66	0.707969	22267	TRUE	reported	igd	0.013126	296.132
eqtl-a-ENSG00000004939	SLC4A1	rs225245	17	33946107	G	A	-0.13337	0.011937	5.53e-29	0.440335	25693	TRUE	reported	igd	0.004835	124.823
eqtl-a-ENSG00000004939	SLC4A1	rs12974711	19	11297258	C	T	0.218083	0.024429	4.37e-19	0.062995	26022	TRUE	reported	igd	0.003053	79.6924
eqtl-a-ENSG00000004939	SLC4A1	rs8110055	19	10739143	C	A	0.077136	0.014758	1.72e-07	0.796097	26022	TRUE	reported	igd	0.001049	27.3163
eqtl-a-ENSG00000004939	SLC4A1	rs7679	20	44576502	C	T	0.088341	0.015352	8.7e-09	0.183703	25553	TRUE	reported	igd	0.001294	33.1117
eqtl-a-ENSG00000004939	SLC4A1	rs6084653	20	4157072	G	C	0.189967	0.012249	3.02e-54	0.36636	26022	TRUE	reported	igd	0.009158	240.504
eqtl-a-ENSG00000004939	SLC4A1	rs6014993	20	55991637	G	A	0.068658	0.011892	7.76e-09	0.490224	21737	TRUE	reported	igd	0.001531	33.3316
eqtl-a-ENSG00000005020	SKAP2	rs10187424	2	85794297	C	T	-0.05853	0.012046	1.18e-06	0.420816	31086	TRUE	reported	igd	0.000759	23.6053
eqtl-a-ENSG00000005020	SKAP2	rs117299259	7	26833308	G	A	-0.65562	0.036818	6.21e-71	0.026247	28045	TRUE	reported	igd	0.01118	317.069
eqtl-a-ENSG00000005020	SKAP2	rs142139359	7	26941945	A	G	0.471421	0.051007	2.41e-20	0.013722	10978	TRUE	reported	igd	0.007721	85.4045
eqtl-a-ENSG00000005020	SKAP2	rs113662511	7	27074801	T	C	0.524481	0.049565	3.63e-26	0.014516	8581	TRUE	reported	igd	0.012881	111.944
eqtl-a-ENSG00000005020	SKAP2	rs7805778	7	26694926	A	G	0.568574	0.013419	#######	0.225286	28198	TRUE	reported	igd	0.05986	1795.27
eqtl-a-ENSG00000005020	SKAP2	rs147544721	7	26756193	C	A	0.382211	0.053136	6.34e-13	0.012661	14813	TRUE	reported	igd	0.003481	51.7339
eqtl-a-ENSG00000005020	SKAP2	rs113285204	7	26970217	T	C	0.411383	0.052823	6.82e-15	0.012805	9956	TRUE	reported	igd	0.006055	60.6391
eqtl-a-ENSG00000005020	SKAP2	rs117435545	7	27020453	T	C	-0.52898	0.051209	5.16e-25	0.013591	20857	TRUE	reported	igd	0.00509	106.695
eqtl-a-ENSG00000005020	SKAP2	rs185084812	7	27106284	T	C	-0.65474	0.030252	#######	0.038983	24524	TRUE	reported	igd	0.018742	468.378
eqtl-a-ENSG00000005020	SKAP2	rs10275896	7	26858395	C	T	0.669998	0.01313	#######	0.223386	30967	TRUE	reported	igd	0.077569	2603.89
eqtl-a-ENSG00000005020	SKAP2	rs181684511	7	26982213	G	T	-0.22091	0.028861	1.94e-14	0.044316	2516	TRUE	reported	igd	0.022757	58.5435
eqtl-a-ENSG00000005020	SKAP2	rs67971665	7	27221227	T	C	-0.50647	0.037796	6.05e-41	0.025116	26296	TRUE	reported	igd	0.006782	179.544
eqtl-a-ENSG00000005075	POLR2J	rs78627998	7	102000000	C	G	0.846724	0.02478	#######	0.05647	28468	TRUE	reported	igd	0.039397	1167.48
eqtl-a-ENSG00000005075	POLR2J	rs147944569	7	103000000	A	C	-0.48084	0.047274	2.66e-24	0.015991	15415	TRUE	reported	igd	0.006667	103.444
eqtl-a-ENSG00000005075	POLR2J	rs74739396	7	102000000	A	C	0.452733	0.046131	9.82e-23	0.016815	24343	TRUE	reported	igd	0.003941	96.3064
eqtl-a-ENSG00000005075	POLR2J	rs71540934	7	102000000	G	A	-0.24105	0.013156	5.38e-75	0.723779	11384	TRUE	reported	igd	0.028648	335.689
eqtl-a-ENSG00000005075	POLR2J	rs146928022	7	102000000	T	C	-0.37085	0.040185	2.74e-20	0.022302	15545	TRUE	reported	igd	0.005449	85.156
eqtl-a-ENSG00000005075	POLR2J	rs113296404	7	102000000	C	T	0.983849	0.021871	#######	0.069615	20836	TRUE	reported	igd	0.088522	2023.38
eqtl-a-ENSG00000005075	POLR2J	rs138561863	7	103000000	G	A	-0.31495	0.054674	8.38e-09	0.011966	5660	TRUE	reported	igd	0.005829	33.1716
eqtl-a-ENSG00000005075	POLR2J	rs188756351	7	101000000	G	A	-0.23534	0.043894	8.25e-08	0.018698	27430	TRUE	reported	igd	0.001047	28.7448
eqtl-a-ENSG00000005102	MEOX1	rs11571302	2	205000000	T	G	-0.05591	0.011936	2.81e-06	0.458191	31684	TRUE	reported	igd	0.000692	21.9402
eqtl-a-ENSG00000005102	MEOX1	rs5026472	4	104000000	G	C	0.075872	0.011887	1.74e-10	0.494224	31569	TRUE	reported	igd	0.001289	40.7366
eqtl-a-ENSG00000005102	MEOX1	rs6890853	5	35852311	A	G	0.063474	0.013373	2.07e-06	0.27143	31569	TRUE	reported	igd	0.000713	22.527
eqtl-a-ENSG00000005102	MEOX1	rs72928038	6	90976768	A	G	-0.11399	0.016283	2.55e-12	0.158151	29113	TRUE	reported	igd	0.00168	49.0032
eqtl-a-ENSG00000005102	MEOX1	rs6457374	6	31272261	T	C	-0.07009	0.013807	3.85e-07	0.754006	30603	TRUE	reported	igd	0.000841	25.765
eqtl-a-ENSG00000005102	MEOX1	rs6590334	11	128000000	C	T	0.057461	0.01196	1.55e-06	0.552541	31683	TRUE	reported	igd	0.000728	23.0808
eqtl-a-ENSG00000005102	MEOX1	rs11150589	16	30482494	C	T	-0.05672	0.011942	2.04e-06	0.544635	31355	TRUE	reported	igd	0.000719	22.5609
eqtl-a-ENSG00000005102	MEOX1	rs147832718	17	41443647	G	T	-0.17001	0.027633	7.63e-10	0.048633	30017	TRUE	reported	igd	0.001259	37.8495
eqtl-a-ENSG00000005102	MEOX1	rs112684675	17	41869576	T	C	-0.36165	0.047419	2.4e-14	0.015943	24801	TRUE	reported	igd	0.00234	58.1635
eqtl-a-ENSG00000005102	MEOX1	rs72836582	17	41983417	T	C	0.107757	0.018719	8.58e-09	0.113815	30902	TRUE	reported	igd	0.001071	33.1372
eqtl-a-ENSG00000005102	MEOX1	rs35953779	17	41695326	C	G	0.389037	0.01159	#######	0.423863	31383	TRUE	reported	igd	0.034656	1126.59
eqtl-a-ENSG00000005156	LIG3	rs12941768	17	33063675	G	A	0.1969	0.0134	7e-49	0.735973	31684	TRUE	reported	igd	0.006769	215.914
eqtl-a-ENSG00000005156	LIG3	rs2291190	17	33593024	C	T	0.193998	0.018578	1.59e-25	0.115088	31355	TRUE	reported	igd	0.003465	109.031
eqtl-a-ENSG00000005156	LIG3	rs117254956	17	33660117	G	T	0.241104	0.048208	5.7e-07	0.015454	20152	TRUE	reported	igd	0.00124	25.0105
eqtl-a-ENSG00000005156	LIG3	rs12450763	17	33123582	C	A	0.430557	0.011772	#######	0.371504	31566	TRUE	reported	igd	0.040655	1337.62
eqtl-a-ENSG00000005156	LIG3	rs4251710	17	34136037	C	A	-0.13595	0.021137	1.26e-10	0.08655	31684	TRUE	reported	igd	0.001304	41.3656
eqtl-a-ENSG00000005175	RPAP3	rs149007767	7	50370254	T	C	0.15163	0.016633	7.78e-20	0.149708	30037	TRUE	reported	igd	0.002759	83.1028
eqtl-a-ENSG00000005175	RPAP3	rs4768793	12	47707999	C	G	0.074519	0.013885	8.01e-08	0.758151	31198	TRUE	reported	igd	0.000922	28.8006
eqtl-a-ENSG00000005175	RPAP3	rs75647145	12	47831561	A	G	0.218903	0.033503	6.42e-11	0.032521	29619	TRUE	reported	igd	0.001439	42.6878
eqtl-a-ENSG00000005175	RPAP3	rs7976419	12	48050792	C	G	0.158735	0.014417	3.41e-28	0.215353	30124	TRUE	reported	igd	0.004008	121.218
eqtl-a-ENSG00000005175	RPAP3	rs61918136	12	47960581	A	C	-0.81886	0.020323	#######	0.083969	31527	TRUE	reported	igd	0.048972	1623.35
eqtl-a-ENSG00000005187	ACSM3	rs1916333	12	122000000	G	C	0.07934	0.01709	3.44e-06	0.859033	31569	TRUE	reported	igd	0.000682	21.5505
eqtl-a-ENSG00000005187	ACSM3	rs8049372	16	20965531	C	T	-0.07409	0.01196	5.84e-10	0.444821	27484	TRUE	reported	igd	0.001394	38.374
eqtl-a-ENSG00000005187	ACSM3	rs2071524	16	20787770	A	G	-0.33229	0.017033	9.32e-85	0.13791	31683	TRUE	reported	igd	0.011869	380.552
eqtl-a-ENSG00000005238	ATOSB	rs6592965	7	50427982	A	G	0.057823	0.011955	1.32e-06	0.449532	30765	TRUE	reported	igd	0.00076	23.3931
eqtl-a-ENSG00000005238	ATOSB	rs35426954	9	35014767	A	G	-0.09284	0.014543	1.72e-10	0.211921	25572	TRUE	reported	igd	0.001591	40.752
eqtl-a-ENSG00000005238	ATOSB	rs10491510	9	35040245	T	C	-0.39681	0.04569	3.79e-18	0.017174	18937	TRUE	reported	igd	0.003967	75.4197
eqtl-a-ENSG00000005238	ATOSB	rs10972491	9	35493059	T	G	0.176771	0.038281	3.88e-06	0.024748	22315	TRUE	reported	igd	0.000955	21.3211
eqtl-a-ENSG00000005238	ATOSB	rs6084653	20	4157072	G	C	0.103918	0.012322	3.35e-17	0.36636	30650	TRUE	reported	igd	0.002315	71.121
eqtl-a-ENSG00000005243	COPZ2	rs75222374	17	46104404	A	G	-0.56288	0.043439	2.11e-38	0.01891	29163	TRUE	reported	igd	0.005725	167.898
eqtl-a-ENSG00000005243	COPZ2	rs118109931	17	46643657	G	A	0.212224	0.044459	1.81e-06	0.018225	18628	TRUE	reported	igd	0.001222	22.7838
eqtl-a-ENSG00000005243	COPZ2	rs17617053	17	46050669	C	T	0.52752	0.019606	#######	0.097086	30161	TRUE	reported	igd	0.02344	723.91
eqtl-a-ENSG00000005249	PRKAR2B	rs1354034	3	56849749	C	T	0.320298	0.01195	#######	0.618137	31684	TRUE	reported	igd	0.022172	718.365
eqtl-a-ENSG00000005249	PRKAR2B	rs6466154	7	107000000	G	A	-0.16	0.011835	1.2e-41	0.482168	31684	TRUE	reported	igd	0.005735	182.758
eqtl-a-ENSG00000005249	PRKAR2B	rs10820606	9	99192919	C	A	0.071204	0.013985	3.55e-07	0.236914	26161	TRUE	reported	igd	0.00099	25.9206
eqtl-a-ENSG00000005249	PRKAR2B	rs7896518	10	65104500	G	A	0.0687	0.012034	1.14e-08	0.422848	31569	TRUE	reported	igd	0.001031	32.5895
eqtl-a-ENSG00000005249	PRKAR2B	rs505404	11	243268	G	T	0.101894	0.014295	1.02e-12	0.222031	31569	TRUE	reported	igd	0.001607	50.8065
eqtl-a-ENSG00000005249	PRKAR2B	rs11553699	12	122000000	G	A	0.113437	0.019026	2.49e-09	0.10963	30031	TRUE	reported	igd	0.001182	35.5456
eqtl-a-ENSG00000005302	MSL3	rs12052715	2	161000000	G	C	0.060059	0.013109	4.61e-06	0.710147	9188	TRUE	reported	igd	0.002279	20.9864
eqtl-a-ENSG00000005302	MSL3	rs149110519	6	144000000	T	C	0.144627	0.02663	5.6e-08	0.052616	5511	TRUE	reported	igd	0.005324	29.4851
eqtl-a-ENSG00000005302	MSL3	rs2158799	7	28277107	G	C	-0.06418	0.012288	1.76e-07	0.625845	9188	TRUE	reported	igd	0.00296	27.2727
eqtl-a-ENSG00000005302	MSL3	rs56388170	7	28724374	T	G	-0.09357	0.013104	9.31e-13	0.289189	9188	TRUE	reported	igd	0.005518	50.9742
eqtl-a-ENSG00000005302	MSL3	rs149007767	7	50370254	T	C	0.162309	0.016626	1.63e-22	0.149708	8025	TRUE	reported	igd	0.011737	95.2845
eqtl-a-ENSG00000005302	MSL3	rs13277976	8	61679038	T	A	-0.10842	0.014479	6.99e-14	0.785822	9188	TRUE	reported	igd	0.006066	56.061
eqtl-a-ENSG00000005379	TSPOAP1	rs2516448	6	31390410	C	T	0.065995	0.012059	4.43e-08	0.583185	30773	TRUE	reported	igd	0.000972	29.9482
eqtl-a-ENSG00000005379	TSPOAP1	rs7025728	9	140000000	A	G	-0.08303	0.013133	2.58e-10	0.287386	23577	TRUE	reported	igd	0.001692	39.9656
eqtl-a-ENSG00000005379	TSPOAP1	rs12716977	16	30482803	C	T	0.077926	0.01193	6.47e-11	0.542883	31026	TRUE	reported	igd	0.001373	42.6669
eqtl-a-ENSG00000005379	TSPOAP1	rs216172	17	2126504	C	G	-0.05963	0.012434	1.62e-06	0.35427	30971	TRUE	reported	igd	0.000742	23.0003
eqtl-a-ENSG00000005379	TSPOAP1	rs12948345	17	56427656	T	C	0.210291	0.015955	1.14e-39	0.164528	31352	TRUE	reported	igd	0.00551	173.704
eqtl-a-ENSG00000005379	TSPOAP1	rs11655296	17	56245255	A	G	-0.08129	0.015838	2.86e-07	0.169784	30688	TRUE	reported	igd	0.000858	26.341
eqtl-a-ENSG00000005379	TSPOAP1	rs259981	20	57748369	A	T	0.092612	0.012307	5.27e-14	0.369389	29001	TRUE	reported	igd	0.001949	56.6233
eqtl-a-ENSG00000005381	MPO	rs28498283	2	43360065	T	A	-0.07062	0.013654	2.31e-07	0.254318	26953	TRUE	reported	igd	0.000991	26.7475
eqtl-a-ENSG00000005381	MPO	rs17005891	4	83547862	A	G	-0.13074	0.014861	1.39e-18	0.199218	31684	TRUE	reported	igd	0.002437	77.3993
eqtl-a-ENSG00000005381	MPO	rs9267531	6	31636742	G	A	-0.09607	0.019413	7.47e-07	0.104815	29084	TRUE	reported	igd	0.000841	24.4861
eqtl-a-ENSG00000005381	MPO	rs7846314	8	61650831	T	A	-0.11316	0.015519	3.05e-13	0.178349	31569	TRUE	reported	igd	0.001682	53.1709
eqtl-a-ENSG00000005381	MPO	rs12716641	8	6898998	C	T	0.067476	0.011897	1.41e-08	0.483351	31569	TRUE	reported	igd	0.001018	32.1681
eqtl-a-ENSG00000005381	MPO	rs11593377	10	11895097	C	T	0.071491	0.014681	1.12e-06	0.206895	31569	TRUE	reported	igd	0.000751	23.7133
eqtl-a-ENSG00000005381	MPO	rs4325427	13	41216534	T	C	0.072809	0.012791	1.25e-08	0.315692	31569	TRUE	reported	igd	0.001025	32.4016
eqtl-a-ENSG00000005381	MPO	rs2856857	17	56357833	A	G	0.593632	0.016291	#######	0.142232	31567	TRUE	reported	igd	0.040368	1327.8
eqtl-a-ENSG00000005381	MPO	rs2585830	17	56027903	G	T	0.092622	0.014745	3.35e-10	0.795843	31224	TRUE	reported	igd	0.001262	39.4561
eqtl-a-ENSG00000005381	MPO	rs57228624	19	836149	C	T	-0.12086	0.014144	1.28e-17	0.228262	13932	TRUE	reported	igd	0.005214	73.006
eqtl-a-ENSG00000005381	MPO	rs2224538	20	38552078	C	T	0.069536	0.012566	3.14e-08	0.338244	31684	TRUE	reported	igd	0.000965	30.6175
eqtl-a-ENSG00000005381	MPO	rs1012068	22	32265903	G	T	-0.07788	0.013298	4.72e-09	0.276034	31300	TRUE	reported	igd	0.001095	34.2999
eqtl-a-ENSG00000005469	CROT	rs34110100	7	86785942	G	A	-0.71975	0.033314	#######	0.031915	28559	TRUE	reported	igd	0.016082	466.748
eqtl-a-ENSG00000005469	CROT	rs113240817	7	86952492	A	G	0.493279	0.028523	5.24e-67	0.044628	29835	TRUE	reported	igd	0.009925	299.059
eqtl-a-ENSG00000005469	CROT	rs80328383	7	86774190	A	G	0.191723	0.038459	6.2e-07	0.024509	28475	TRUE	reported	igd	0.000872	24.8504
eqtl-a-ENSG00000005471	ABCB4	rs9275406	6	32669955	T	G	-0.07646	0.013587	1.83e-08	0.25806	29827	TRUE	reported	igd	0.001061	31.6654
eqtl-a-ENSG00000005471	ABCB4	rs45493392	7	87079880	G	A	-0.34401	0.015679	#######	0.16734	31569	TRUE	reported	igd	0.015019	481.333
eqtl-a-ENSG00000005471	ABCB4	rs80351204	7	87158115	A	G	-0.3245	0.052495	6.34e-10	0.012989	9117	TRUE	reported	igd	0.004174	38.2039
eqtl-a-ENSG00000005471	ABCB4	rs12453507	17	38053207	G	C	-0.08163	0.011885	6.52e-12	0.492239	31569	TRUE	reported	igd	0.001492	47.1664
eqtl-a-ENSG00000005471	ABCB4	rs4810485	20	44747947	G	T	-0.06705	0.013676	9.45e-07	0.746826	31300	TRUE	reported	igd	0.000767	24.0358
eqtl-a-ENSG00000005513	SOX8	rs113678689	2	161000000	C	G	-0.07003	0.015334	4.94e-06	0.184457	31569	TRUE	reported	igd	0.00066	20.859
eqtl-a-ENSG00000005513	SOX8	rs3774937	4	103000000	C	T	0.07789	0.012736	9.62e-10	0.320593	31569	TRUE	reported	igd	0.001183	37.4003
eqtl-a-ENSG00000005513	SOX8	rs13190036	5	177000000	G	A	0.085797	0.017109	5.31e-07	0.859451	31355	TRUE	reported	igd	0.000801	25.1445
eqtl-a-ENSG00000005513	SOX8	rs4388254	5	133000000	T	C	-0.16322	0.026149	4.32e-10	0.054652	30902	TRUE	reported	igd	0.001259	38.9586
eqtl-a-ENSG00000005513	SOX8	rs2474619	6	90880035	A	C	-0.05944	0.012238	1.19e-06	0.617715	31684	TRUE	reported	igd	0.000744	23.5872
eqtl-a-ENSG00000005513	SOX8	rs653178	12	112000000	T	C	-0.06336	0.01193	1.09e-07	0.539991	28418	TRUE	reported	igd	0.000992	28.2071
eqtl-a-ENSG00000005513	SOX8	rs443887	16	1079479	G	A	0.186115	0.016522	1.97e-29	0.151587	23787	TRUE	reported	igd	0.005306	126.881
eqtl-a-ENSG00000005513	SOX8	rs11863963	16	1030154	C	G	-0.20024	0.012143	4.26e-61	0.38048	31146	TRUE	reported	igd	0.008656	271.933
eqtl-a-ENSG00000005844	ITGAL	rs1354034	3	56849749	C	T	-0.10094	0.012221	1.46e-16	0.618137	31684	TRUE	reported	igd	0.002149	68.2236
eqtl-a-ENSG00000005844	ITGAL	rs3763309	6	32375973	A	C	0.071967	0.015105	1.89e-06	0.191805	29827	TRUE	reported	igd	0.000761	22.7
eqtl-a-ENSG00000005844	ITGAL	rs149110519	6	144000000	T	C	0.187114	0.026611	2.04e-12	0.052616	25735	TRUE	reported	igd	0.001917	49.4368
eqtl-a-ENSG00000005844	ITGAL	rs11574938	16	30485393	C	G	-0.30428	0.011672	#######	0.543664	31481	TRUE	reported	igd	0.021133	679.611
eqtl-a-ENSG00000005844	ITGAL	rs28834423	16	31351259	C	G	-0.07895	0.016354	1.38e-06	0.156826	27820	TRUE	reported	igd	0.000837	23.3022
eqtl-a-ENSG00000005844	ITGAL	rs6565225	16	31280661	C	T	-0.06074	0.012544	1.29e-06	0.658865	31566	TRUE	reported	igd	0.000742	23.4445
eqtl-a-ENSG00000005844	ITGAL	rs7404540	16	30423878	T	C	-0.06583	0.013236	6.57e-07	0.280534	30293	TRUE	reported	igd	0.000816	24.7361
eqtl-a-ENSG00000005882	PDK2	rs174578	11	61605499	A	T	-0.05817	0.012574	3.72e-06	0.337876	26493	TRUE	reported	igd	0.000807	21.3983
eqtl-a-ENSG00000005882	PDK2	rs12939159	17	48244531	G	C	0.114182	0.017367	4.88e-11	0.135432	22203	TRUE	reported	igd	0.001943	43.2232
eqtl-a-ENSG00000005882	PDK2	rs3785920	17	48173720	G	A	-0.22407	0.012646	2.98e-70	0.317521	23726	TRUE	reported	igd	0.01306	313.94
eqtl-a-ENSG00000005884	ITGA3	rs10896794	11	58339124	C	T	-0.08537	0.013941	9.16e-10	0.2388	31683	TRUE	reported	igd	0.001182	37.491
eqtl-a-ENSG00000005884	ITGA3	rs59351594	17	48137665	A	G	-0.23624	0.018913	8.32e-36	0.110065	31355	TRUE	reported	igd	0.004952	156.022
eqtl-a-ENSG00000005884	ITGA3	rs8076468	17	48239057	T	G	0.124349	0.025789	1.42e-06	0.05635	24303	TRUE	reported	igd	0.000956	23.2477
eqtl-a-ENSG00000005961	ITGA2B	rs1434282	1	199000000	T	C	-0.07132	0.013121	5.46e-08	0.711362	31470	TRUE	reported	igd	0.000938	29.5473
eqtl-a-ENSG00000005961	ITGA2B	rs826415	1	118000000	G	T	0.153388	0.012821	5.51e-33	0.308498	31355	TRUE	reported	igd	0.004544	143.117
eqtl-a-ENSG00000005961	ITGA2B	rs2230061	1	151000000	A	G	-0.05728	0.012404	3.87e-06	0.358227	31086	TRUE	reported	igd	0.000686	21.3272
eqtl-a-ENSG00000005961	ITGA2B	rs4670221	2	38050232	G	C	-0.08736	0.012609	4.25e-12	0.332826	31470	TRUE	reported	igd	0.001523	48.0008
eqtl-a-ENSG00000005961	ITGA2B	rs1354034	3	56849749	C	T	0.570761	0.011269	#######	0.618137	31470	TRUE	reported	igd	0.075372	2565.14
eqtl-a-ENSG00000005961	ITGA2B	rs4699154	4	106000000	C	T	0.065551	0.013019	4.77e-07	0.703412	31355	TRUE	reported	igd	0.000808	25.3505
eqtl-a-ENSG00000005961	ITGA2B	rs114694170	5	88180196	C	T	0.182841	0.026685	7.29e-12	0.052318	29817	TRUE	reported	igd	0.001572	46.944
eqtl-a-ENSG00000005961	ITGA2B	rs9399137	6	135000000	C	T	0.073788	0.013481	4.42e-08	0.264393	31355	TRUE	reported	igd	0.000955	29.9553
eqtl-a-ENSG00000005961	ITGA2B	rs342296	7	106000000	A	G	-0.05841	0.011977	1.08e-06	0.441001	31141	TRUE	reported	igd	0.000763	23.7776
eqtl-a-ENSG00000005961	ITGA2B	rs10820606	9	99192919	C	A	0.091756	0.013977	5.21e-11	0.236914	25947	TRUE	reported	igd	0.001658	43.0956
eqtl-a-ENSG00000005961	ITGA2B	rs2157770	9	137000000	G	A	0.065346	0.012622	2.25e-07	0.332411	23662	TRUE	reported	igd	0.001131	26.7989
eqtl-a-ENSG00000005961	ITGA2B	rs10761741	10	65066186	T	G	0.182517	0.011957	1.33e-52	0.420816	31470	TRUE	reported	igd	0.007349	232.973
eqtl-a-ENSG00000005961	ITGA2B	rs505404	11	243268	G	T	0.211064	0.01421	6.63e-50	0.222031	31355	TRUE	reported	igd	0.006987	220.61
eqtl-a-ENSG00000005961	ITGA2B	rs9420	11	57510294	G	A	-0.06037	0.012706	2.02e-06	0.675824	31470	TRUE	reported	igd	0.000717	22.5752
eqtl-a-ENSG00000005961	ITGA2B	rs10876550	12	54712308	A	G	0.196102	0.011988	3.83e-60	0.590064	31470	TRUE	reported	igd	0.008431	267.56
eqtl-a-ENSG00000005961	ITGA2B	rs11553699	12	122000000	G	A	0.232392	0.018949	1.42e-34	0.10963	29817	TRUE	reported	igd	0.005019	150.393
eqtl-a-ENSG00000005961	ITGA2B	rs2950393	12	57036023	A	G	0.069678	0.012772	4.89e-08	0.317506	31355	TRUE	reported	igd	0.000948	29.7605
eqtl-a-ENSG00000005961	ITGA2B	rs10852622	16	88556880	G	A	0.10692	0.013043	2.46e-16	0.293204	19914	TRUE	reported	igd	0.003363	67.1912
eqtl-a-ENSG00000005961	ITGA2B	rs10512472	17	33884804	C	T	0.429713	0.015097	#######	0.179037	31470	TRUE	reported	igd	0.025098	810.118
eqtl-a-ENSG00000005961	ITGA2B	rs11082304	18	20720973	T	G	0.082167	0.011884	4.7e-12	0.50307	31086	TRUE	reported	igd	0.001536	47.8046
eqtl-a-ENSG00000005961	ITGA2B	rs1615504	18	67526644	C	T	0.056987	0.011904	1.69e-06	0.520457	31355	TRUE	reported	igd	0.00073	22.9168
eqtl-a-ENSG00000005961	ITGA2B	rs505401	19	6011141	T	A	-0.10152	0.021019	1.36e-06	0.087748	25883	TRUE	reported	igd	0.000901	23.3279
eqtl-a-ENSG00000005961	ITGA2B	rs156356	20	1819280	C	T	0.056871	0.011898	1.75e-06	0.48686	30161	TRUE	reported	igd	0.000757	22.8459
eqtl-a-ENSG00000005961	ITGA2B	rs13042885	20	1924707	T	C	-0.09443	0.013171	7.51e-13	0.284247	31355	TRUE	reported	igd	0.001637	51.4
eqtl-a-ENSG00000006007	GDE1	rs3811444	1	248000000	T	C	-0.07474	0.01257	2.75e-09	0.337611	31684	TRUE	reported	igd	0.001115	35.3517
eqtl-a-ENSG00000006007	GDE1	rs6684514	1	156000000	A	G	0.062355	0.013143	2.09e-06	0.287248	31298	TRUE	reported	igd	0.000719	22.507
eqtl-a-ENSG00000006007	GDE1	rs12466022	2	43359061	A	C	0.068262	0.013555	4.75e-07	0.260124	27399	TRUE	reported	igd	0.000925	25.3603
eqtl-a-ENSG00000006007	GDE1	rs6592965	7	50427982	A	G	0.093121	0.011939	6.21e-15	0.449532	31684	TRUE	reported	igd	0.001916	60.833
eqtl-a-ENSG00000006007	GDE1	rs118174930	16	19477624	C	A	0.476693	0.031953	2.5e-50	0.03541	29715	TRUE	reported	igd	0.007434	222.547
eqtl-a-ENSG00000006007	GDE1	rs12929106	16	19589739	A	G	0.29756	0.039892	8.72e-14	0.022687	24117	TRUE	reported	igd	0.002302	55.6336
eqtl-a-ENSG00000006007	GDE1	rs35659432	16	19397568	A	G	-0.79988	0.025966	#######	0.051926	30958	TRUE	reported	igd	0.029742	948.9
eqtl-a-ENSG00000006007	GDE1	rs28576302	16	19444627	C	T	-0.96682	0.027227	#######	0.045979	30902	TRUE	reported	igd	0.039203	1260.8
eqtl-a-ENSG00000006007	GDE1	rs7210990	17	16170764	A	C	-0.06616	0.011898	2.69e-08	0.481977	31569	TRUE	reported	igd	0.000978	30.9129
eqtl-a-ENSG00000006015	REX1BD	rs10405364	19	18972008	G	A	-0.13603	0.022417	1.29e-09	0.076102	26196	TRUE	reported	igd	0.001404	36.8193
eqtl-a-ENSG00000006015	REX1BD	rs62123603	19	18244560	T	C	0.086343	0.017801	1.23e-06	0.127978	26072	TRUE	reported	igd	0.000902	23.5246
eqtl-a-ENSG00000006015	REX1BD	rs10414427	19	18660566	C	T	-0.51757	0.011158	#######	0.555728	21129	TRUE	reported	igd	0.092424	2151.49
eqtl-a-ENSG00000006015	REX1BD	rs757348	19	18810795	T	A	0.273656	0.022649	1.31e-33	0.073796	26079	TRUE	reported	igd	0.005567	145.98
eqtl-a-ENSG00000006015	REX1BD	rs117558072	19	18979061	C	A	0.198377	0.035632	2.59e-08	0.028661	20235	TRUE	reported	igd	0.001529	30.9929
eqtl-a-ENSG00000006282	SPATA20	rs11655670	17	48574202	A	G	-0.27503	0.012406	#######	0.333878	31676	TRUE	reported	igd	0.015277	491.397
eqtl-a-ENSG00000006282	SPATA20	rs7220357	17	48305596	C	T	-0.09436	0.013294	1.26e-12	0.275793	31555	TRUE	reported	igd	0.001594	50.381
eqtl-a-ENSG00000006282	SPATA20	rs144232687	17	48490945	T	C	-0.41278	0.012897	#######	0.273178	30077	TRUE	reported	igd	0.032936	1024.3
eqtl-a-ENSG00000006282	SPATA20	rs62059698	17	48617493	G	A	0.588087	0.014497	#######	0.185294	31684	TRUE	reported	igd	0.049376	1645.6
eqtl-a-ENSG00000006282	SPATA20	rs2107440	17	48702463	A	G	-0.20018	0.012625	1.29e-56	0.32208	26121	TRUE	reported	igd	0.009532	251.371
eqtl-a-ENSG00000006282	SPATA20	rs11655373	17	48373667	A	G	0.154614	0.013323	3.87e-31	0.271294	26701	TRUE	reported	igd	0.005019	134.677
eqtl-a-ENSG00000006282	SPATA20	rs3760403	17	48834023	G	A	-0.09849	0.011876	1.1e-16	0.493705	31684	TRUE	reported	igd	0.002166	68.7717
eqtl-a-ENSG00000006530	AGK	rs270601	5	132000000	C	T	-0.07688	0.012641	1.19e-09	0.669999	31684	TRUE	reported	igd	0.001166	36.9884
eqtl-a-ENSG00000006530	AGK	rs3779086	7	141000000	T	C	0.20629	0.01192	4.27e-67	0.42326	31567	TRUE	reported	igd	0.009398	299.466
eqtl-a-ENSG00000006530	AGK	rs73153906	7	142000000	T	G	-0.39095	0.043395	2.08e-19	0.019067	23222	TRUE	reported	igd	0.003483	81.1534
eqtl-a-ENSG00000006530	AGK	rs2497306	10	94485211	C	A	0.063758	0.011891	8.24e-08	0.500343	31300	TRUE	reported	igd	0.000918	28.746
eqtl-a-ENSG00000006530	AGK	rs597808	12	112000000	G	A	-0.06227	0.011905	1.69e-07	0.52377	28089	TRUE	reported	igd	0.000973	27.3564
eqtl-a-ENSG00000006534	ALDH3B1	rs1449263	2	182000000	T	C	0.072666	0.011957	1.22e-09	0.553798	31684	TRUE	reported	igd	0.001164	36.9286
eqtl-a-ENSG00000006534	ALDH3B1	rs149110519	6	144000000	T	C	0.261024	0.026567	8.79e-23	0.052616	25735	TRUE	reported	igd	0.003737	96.5248
eqtl-a-ENSG00000006534	ALDH3B1	rs10980797	9	114000000	G	A	-0.06659	0.011909	2.24e-08	0.472236	31569	TRUE	reported	igd	0.00099	31.2697
eqtl-a-ENSG00000006534	ALDH3B1	rs2286164	11	67793448	G	A	-0.31368	0.013973	#######	0.226473	31683	TRUE	reported	igd	0.015658	503.945
eqtl-a-ENSG00000006534	ALDH3B1	rs145506132	11	67735589	A	G	-0.31293	0.048689	1.3e-10	0.015128	8975	TRUE	reported	igd	0.004581	41.2985
eqtl-a-ENSG00000006534	ALDH3B1	rs183972340	11	68403873	C	T	0.196068	0.042746	4.5e-06	0.019748	11723	TRUE	reported	igd	0.001791	21.0352
eqtl-a-ENSG00000006607	FARP2	rs73114178	2	242000000	G	A	0.424463	0.014015	#######	0.216009	30597	TRUE	reported	igd	0.029108	917.255
eqtl-a-ENSG00000006607	FARP2	rs4303712	2	242000000	C	T	-0.09972	0.016859	3.31e-09	0.145495	30594	TRUE	reported	igd	0.001142	34.9859
eqtl-a-ENSG00000006607	FARP2	rs6726954	2	242000000	G	A	0.136089	0.012127	3.18e-29	0.393906	30598	TRUE	reported	igd	0.004099	125.927
eqtl-a-ENSG00000006625	GGCT	rs13244264	7	30691839	A	G	-0.2414	0.04978	1.24e-06	0.014481	11291	TRUE	reported	igd	0.002078	23.5116
eqtl-a-ENSG00000006625	GGCT	rs736781	7	30504160	T	C	0.473269	0.01439	#######	0.198147	31470	TRUE	reported	igd	0.033228	1081.56
eqtl-a-ENSG00000006625	GGCT	rs2709778	7	30667433	G	A	-0.17104	0.020157	2.15e-17	0.904055	31470	TRUE	reported	igd	0.002283	71.9975
eqtl-a-ENSG00000006625	GGCT	rs10279910	7	30436719	T	A	-0.15044	0.024729	1.18e-09	0.938435	25181	TRUE	reported	igd	0.001468	37.0061
eqtl-a-ENSG00000006638	TBXA2R	rs1354034	3	56849749	C	T	0.139305	0.012194	3.17e-30	0.618137	31684	TRUE	reported	igd	0.004102	130.499
eqtl-a-ENSG00000006638	TBXA2R	rs342296	7	106000000	A	G	-0.06963	0.011973	6.04e-09	0.441001	31355	TRUE	reported	igd	0.001077	33.8179
eqtl-a-ENSG00000006638	TBXA2R	rs505404	11	243268	G	T	0.067141	0.014309	2.71e-06	0.222031	31569	TRUE	reported	igd	0.000697	22.0144
eqtl-a-ENSG00000006638	TBXA2R	rs10512472	17	33884804	C	T	0.073756	0.015512	1.99e-06	0.179037	31684	TRUE	reported	igd	0.000713	22.6066
eqtl-a-ENSG00000006638	TBXA2R	rs4807492	19	3622535	A	G	-0.13334	0.012089	2.73e-28	0.598382	23991	TRUE	reported	igd	0.005046	121.657
eqtl-a-ENSG00000006652	IFRD1	rs1354034	3	56849749	C	T	0.063263	0.012239	2.35e-07	0.618137	31684	TRUE	reported	igd	0.000843	26.7178
eqtl-a-ENSG00000006652	IFRD1	rs56330463	5	148000000	C	T	-0.10201	0.012037	2.36e-17	0.582097	31569	TRUE	reported	igd	0.00227	71.8126
eqtl-a-ENSG00000006652	IFRD1	rs149110519	6	144000000	T	C	0.1668	0.026621	3.71e-10	0.052616	25735	TRUE	reported	igd	0.001523	39.2572
eqtl-a-ENSG00000006652	IFRD1	rs1234378	7	112000000	C	A	0.397603	0.043675	8.74e-20	0.981184	27503	TRUE	reported	igd	0.003004	82.8693
eqtl-a-ENSG00000006652	IFRD1	rs6966318	7	112000000	C	T	0.527231	0.013122	#######	0.755694	31683	TRUE	reported	igd	0.048486	1614.36
eqtl-a-ENSG00000006652	IFRD1	rs76272652	7	112000000	G	A	-0.3095	0.047695	8.64e-11	0.015774	9002	TRUE	reported	igd	0.004656	42.0978
eqtl-a-ENSG00000006652	IFRD1	rs56384744	7	113000000	A	C	-0.23977	0.037255	1.23e-10	0.026131	30294	TRUE	reported	igd	0.001365	41.4183
eqtl-a-ENSG00000006652	IFRD1	rs76274372	7	112000000	C	A	0.657218	0.021126	#######	0.080808	29658	TRUE	reported	igd	0.031601	967.75
eqtl-a-ENSG00000006652	IFRD1	rs4727027	7	149000000	A	G	-0.06094	0.012382	8.58e-07	0.639097	31185	TRUE	reported	igd	0.000776	24.2235
eqtl-a-ENSG00000006715	VPS41	rs6440003	3	141000000	A	G	-0.06008	0.011997	5.5e-07	0.434308	31470	TRUE	reported	igd	0.000796	25.0766
eqtl-a-ENSG00000006715	VPS41	rs757685	7	38775323	A	G	-0.355	0.015896	#######	0.838511	31355	TRUE	reported	igd	0.015658	498.738
eqtl-a-ENSG00000006715	VPS41	rs10239557	7	38950137	T	C	0.126587	0.013128	5.3e-22	0.285952	31355	TRUE	reported	igd	0.002956	92.968
eqtl-a-ENSG00000006715	VPS41	rs6963017	7	39560862	G	A	-0.19102	0.018216	9.97e-26	0.120434	31469	TRUE	reported	igd	0.003482	109.956
eqtl-a-ENSG00000006744	ELAC2	rs1354034	3	56849749	C	T	-0.05696	0.012241	3.27e-06	0.618137	31684	TRUE	reported	igd	0.000683	21.6507
eqtl-a-ENSG00000006744	ELAC2	rs1564981	16	50986308	A	G	0.056208	0.011924	2.43e-06	0.464914	31684	TRUE	reported	igd	0.000701	22.2205
eqtl-a-ENSG00000006744	ELAC2	rs11650537	17	12882087	T	C	0.357843	0.011624	#######	0.43431	31228	TRUE	reported	igd	0.029456	947.695
eqtl-a-ENSG00000006744	ELAC2	rs7225631	17	12851435	A	G	0.157101	0.012843	2.09e-34	0.306374	31355	TRUE	reported	igd	0.00475	149.623
eqtl-a-ENSG00000006744	ELAC2	rs138142208	17	13065700	C	T	-0.31492	0.042301	9.71e-14	0.020125	26119	TRUE	reported	igd	0.002117	55.4195
eqtl-a-ENSG00000007038	PRSS21	rs12709126	16	2919229	T	G	0.188532	0.013005	1.27e-47	0.291115	31568	TRUE	reported	igd	0.006613	210.143
eqtl-a-ENSG00000007038	PRSS21	rs11648378	16	2725011	C	A	-0.06197	0.01267	1.01e-06	0.327621	31569	TRUE	reported	igd	0.000757	23.9166
eqtl-a-ENSG00000007038	PRSS21	rs2015682	16	2854907	T	C	0.067432	0.01245	6.09e-08	0.351881	18949	TRUE	reported	igd	0.001546	29.332
eqtl-a-ENSG00000007047	MARK4	rs141651018	19	46042665	T	C	0.201492	0.033504	1.81e-09	0.032535	26236	TRUE	reported	igd	0.001377	36.1653
eqtl-a-ENSG00000007047	MARK4	rs73048457	19	46089055	C	T	0.193322	0.032777	3.68e-09	0.034052	26366	TRUE	reported	igd	0.001318	34.786
eqtl-a-ENSG00000007047	MARK4	rs34631405	19	45888808	T	C	-0.19742	0.043204	4.89e-06	0.019323	23835	TRUE	reported	igd	0.000875	20.8785
eqtl-a-ENSG00000007047	MARK4	rs184688	19	45758364	G	A	-0.41321	0.011982	#######	0.649813	28464	TRUE	reported	igd	0.040104	1189.12
eqtl-a-ENSG00000007047	MARK4	rs17875633	19	45808793	C	T	-0.2232	0.020402	7.42e-28	0.093044	28473	TRUE	reported	igd	0.004186	119.673
eqtl-a-ENSG00000007129	CEACAM21	rs73047262	19	41905677	T	C	-0.24382	0.022855	1.44e-26	0.072534	24423	TRUE	reported	igd	0.004638	113.795
eqtl-a-ENSG00000007129	CEACAM21	rs887391	19	41985624	T	C	0.423529	0.013592	#######	0.765683	26605	TRUE	reported	igd	0.035212	970.94
eqtl-a-ENSG00000007129	CEACAM21	rs112335177	19	41781294	T	C	-0.28998	0.047457	9.94e-10	0.015942	14710	TRUE	reported	igd	0.002532	37.3319
eqtl-a-ENSG00000007129	CEACAM21	rs11881921	19	42237641	A	G	0.100804	0.012326	2.89e-16	0.366027	26483	TRUE	reported	igd	0.002519	66.8762
eqtl-a-ENSG00000007129	CEACAM21	rs4803482	19	42066641	A	G	0.258388	0.031706	3.66e-16	0.036396	20579	TRUE	reported	igd	0.003217	66.4062
eqtl-a-ENSG00000007168	PAFAH1B1	rs8076127	17	2461453	G	T	-0.08747	0.012528	2.91e-12	0.341639	25827	TRUE	reported	igd	0.001884	48.74
eqtl-a-ENSG00000007168	PAFAH1B1	rs115107247	17	2491429	A	G	-0.43053	0.041294	1.89e-25	0.021058	21583	TRUE	reported	igd	0.005011	108.687
eqtl-a-ENSG00000007168	PAFAH1B1	rs66494490	17	2307902	T	C	-0.13815	0.025196	4.18e-08	0.059181	26157	TRUE	reported	igd	0.001148	30.0589
eqtl-a-ENSG00000007168	PAFAH1B1	rs11654991	17	2599272	A	G	-0.20122	0.012102	4.4e-62	0.613018	26071	TRUE	reported	igd	0.010494	276.456
eqtl-a-ENSG00000007168	PAFAH1B1	rs151349	20	57589766	C	T	-0.05523	0.011936	3.7e-06	0.45844	26494	TRUE	reported	igd	0.000807	21.4093
eqtl-a-ENSG00000007237	GAS7	rs141094656	1	92753336	C	T	0.197022	0.042996	4.6e-06	0.019514	21629	TRUE	reported	igd	0.00097	20.9955
eqtl-a-ENSG00000007237	GAS7	rs76840964	2	161000000	G	A	-0.11512	0.017901	1.27e-10	0.126123	31240	TRUE	reported	igd	0.001322	41.3552
eqtl-a-ENSG00000007237	GAS7	rs1375493	2	182000000	A	G	0.104832	0.011973	2.03e-18	0.565077	31569	TRUE	reported	igd	0.002422	76.6561
eqtl-a-ENSG00000007237	GAS7	rs9880192	3	128000000	C	G	-0.07555	0.01217	5.36e-10	0.392874	31569	TRUE	reported	igd	0.001219	38.538
eqtl-a-ENSG00000007237	GAS7	rs56330463	5	148000000	C	T	0.081848	0.012048	1.09e-11	0.582097	31569	TRUE	reported	igd	0.00146	46.1514
eqtl-a-ENSG00000007237	GAS7	rs149110519	6	144000000	T	C	0.165229	0.026621	5.42e-10	0.052616	25735	TRUE	reported	igd	0.001495	38.5192
eqtl-a-ENSG00000007237	GAS7	rs16895831	6	42515791	T	C	0.131649	0.014577	1.7e-19	0.209742	27823	TRUE	reported	igd	0.002923	81.5593
eqtl-a-ENSG00000007237	GAS7	rs149007767	7	50370254	T	C	0.083817	0.016667	4.93e-07	0.149708	30077	TRUE	reported	igd	0.00084	25.2891
eqtl-a-ENSG00000007237	GAS7	rs10098310	8	131000000	A	G	-0.05715	0.01203	2.03e-06	0.575007	31569	TRUE	reported	igd	0.000714	22.5697
eqtl-a-ENSG00000007237	GAS7	rs62569723	9	114000000	G	A	0.067204	0.014706	4.88e-06	0.205979	31569	TRUE	reported	igd	0.000661	20.8816
eqtl-a-ENSG00000007237	GAS7	rs55793580	9	127000000	T	C	-0.14577	0.015803	2.86e-20	0.169838	31569	TRUE	reported	igd	0.002688	85.0759
eqtl-a-ENSG00000007237	GAS7	rs3184504	12	112000000	C	T	0.075263	0.011929	2.81e-10	0.542056	28418	TRUE	reported	igd	0.001399	39.8034
eqtl-a-ENSG00000007237	GAS7	rs35979828	12	54685880	T	C	-0.12875	0.025626	5.06e-07	0.057106	29836	TRUE	reported	igd	0.000845	25.2389
eqtl-a-ENSG00000007237	GAS7	rs2239630	14	23589349	G	A	0.059209	0.011902	6.52e-07	0.519173	31569	TRUE	reported	igd	0.000783	24.7472
eqtl-a-ENSG00000007237	GAS7	rs9905556	17	9942454	T	C	0.694889	0.038022	1.28e-74	0.024539	27325	TRUE	reported	igd	0.012076	333.995
eqtl-a-ENSG00000007237	GAS7	rs11078832	17	10018742	G	A	-0.33726	0.012535	#######	0.688526	31684	TRUE	reported	igd	0.022339	723.902
eqtl-a-ENSG00000007237	GAS7	rs58209168	17	9912102	A	T	0.265873	0.021455	2.89e-35	0.083018	31226	TRUE	reported	igd	0.004894	153.555
eqtl-a-ENSG00000007237	GAS7	rs12936206	17	10075853	G	A	0.102188	0.01244	2.14e-16	0.35099	31684	TRUE	reported	igd	0.002125	67.4689
eqtl-a-ENSG00000007264	MATK	rs10732976	1	185000000	A	G	-0.06548	0.013036	5.09e-07	0.704724	31355	TRUE	reported	igd	0.000804	25.2288
eqtl-a-ENSG00000007264	MATK	rs243021	2	60584819	A	G	0.060281	0.011913	4.19e-07	0.471211	31086	TRUE	reported	igd	0.000823	25.6049
eqtl-a-ENSG00000007264	MATK	rs35963943	3	18751611	A	G	0.080085	0.016385	1.02e-06	0.156079	31355	TRUE	reported	igd	0.000761	23.8871
eqtl-a-ENSG00000007264	MATK	rs4648045	4	104000000	C	T	-0.06206	0.012446	6.15e-07	0.352599	31355	TRUE	reported	igd	0.000792	24.8604
eqtl-a-ENSG00000007264	MATK	rs2247056	6	31265490	C	T	0.081439	0.013792	3.53e-09	0.753447	30389	TRUE	reported	igd	0.001146	34.8644
eqtl-a-ENSG00000007264	MATK	rs1250566	10	81046453	A	G	-0.06159	0.01277	1.42e-06	0.317938	24285	TRUE	reported	igd	0.000957	23.2545
eqtl-a-ENSG00000007264	MATK	rs9420589	10	94450233	T	G	0.069771	0.012012	6.31e-09	0.428682	31270	TRUE	reported	igd	0.001078	33.7355
eqtl-a-ENSG00000007264	MATK	rs8109446	19	3812089	G	A	0.338555	0.028486	1.41e-32	0.954727	17628	TRUE	reported	igd	0.00795	141.241
eqtl-a-ENSG00000007264	MATK	rs7245624	19	3762926	A	G	-0.13598	0.012282	1.73e-28	0.631132	23655	TRUE	reported	igd	0.005155	122.56
eqtl-a-ENSG00000007264	MATK	rs34503630	19	3823192	C	T	-0.10332	0.013143	3.8e-15	0.2859	31017	TRUE	reported	igd	0.001988	61.7934
eqtl-a-ENSG00000007264	MATK	rs55908509	19	16442019	A	G	0.073362	0.012658	6.81e-09	0.3284	22490	TRUE	reported	igd	0.001491	33.5859
eqtl-a-ENSG00000007312	CD79B	rs17056278	5	158000000	G	C	-0.12672	0.024413	2.09e-07	0.063335	31355	TRUE	reported	igd	0.000859	26.9408
eqtl-a-ENSG00000007312	CD79B	rs34794906	6	31237858	C	T	-0.09886	0.012837	1.35e-14	0.310471	27280	TRUE	reported	igd	0.002169	59.3074
eqtl-a-ENSG00000007312	CD79B	rs10098310	8	131000000	A	G	0.077914	0.012022	9.1e-11	0.575007	31355	TRUE	reported	igd	0.001338	42.0004
eqtl-a-ENSG00000007312	CD79B	rs653178	12	112000000	T	C	0.07383	0.011926	5.99e-10	0.539991	28204	TRUE	reported	igd	0.001357	38.3243
eqtl-a-ENSG00000007312	CD79B	rs12232384	16	86009760	A	C	0.083235	0.014584	1.15e-08	0.210455	31470	TRUE	reported	igd	0.001034	32.5711
eqtl-a-ENSG00000007312	CD79B	rs8067378	17	38051348	G	A	-0.10339	0.011872	3.07e-18	0.497388	31086	TRUE	reported	igd	0.002434	75.8381
eqtl-a-ENSG00000007312	CD79B	rs12603821	17	62006432	A	G	-0.1623	0.012273	6.34e-40	0.366952	31374	TRUE	reported	igd	0.005543	174.874
eqtl-a-ENSG00000007312	CD79B	rs6502555	17	2729652	C	T	0.068063	0.013376	3.61e-07	0.271123	27183	TRUE	reported	igd	0.000952	25.889
eqtl-a-ENSG00000007312	CD79B	rs736289	19	33757062	C	T	0.066259	0.01216	5.07e-08	0.395451	23393	TRUE	reported	igd	0.001268	29.689
eqtl-a-ENSG00000007312	CD79B	rs4810485	20	44747947	G	T	-0.09774	0.013663	8.46e-13	0.746826	31086	TRUE	reported	igd	0.001643	51.1678
eqtl-a-ENSG00000007341	ST7L	rs147836155	1	114000000	T	C	0.275296	0.04413	4.43e-10	0.018481	21876	TRUE	reported	igd	0.001776	38.9128
eqtl-a-ENSG00000007341	ST7L	rs351362	1	113000000	T	C	-0.38408	0.011682	#######	0.405735	30901	TRUE	reported	igd	0.033801	1080.95
eqtl-a-ENSG00000007341	ST7L	rs7522283	1	113000000	C	G	-0.17707	0.014575	5.84e-34	0.791511	24642	TRUE	reported	igd	0.005954	147.583
eqtl-a-ENSG00000007341	ST7L	rs184305120	1	113000000	C	T	-0.22425	0.037112	1.52e-09	0.026347	26273	TRUE	reported	igd	0.001388	36.5077
eqtl-a-ENSG00000007516	BAIAP3	rs1991431	3	141000000	A	G	-0.06441	0.012013	8.23e-08	0.428919	31569	TRUE	reported	igd	0.00091	28.7471
eqtl-a-ENSG00000007516	BAIAP3	rs10774624	12	112000000	A	G	0.066274	0.011926	2.74e-08	0.538565	28089	TRUE	reported	igd	0.001098	30.8793
eqtl-a-ENSG00000007516	BAIAP3	rs1065656	16	1838836	G	C	-0.06177	0.012694	1.14e-06	0.674735	31475	TRUE	reported	igd	0.000752	23.6793
eqtl-a-ENSG00000007516	BAIAP3	rs4318204	16	1224109	C	T	0.072786	0.013225	3.72e-08	0.281178	19733	TRUE	reported	igd	0.001533	30.2897
eqtl-a-ENSG00000007516	BAIAP3	rs8048759	16	1378788	T	C	-0.10095	0.012015	4.4e-17	0.576369	19734	TRUE	reported	igd	0.003564	70.5818
eqtl-a-ENSG00000007516	BAIAP3	rs8063	16	1374818	G	A	-0.42967	0.012881	#######	0.728272	23991	TRUE	reported	igd	0.044323	1112.57
eqtl-a-ENSG00000007541	PIGQ	rs6592965	7	50427982	A	G	0.063136	0.011953	1.28e-07	0.449532	31684	TRUE	reported	igd	0.00088	27.8987
eqtl-a-ENSG00000007541	PIGQ	rs148117344	16	627359	C	T	0.246621	0.04362	1.57e-08	0.018934	17064	TRUE	reported	igd	0.00187	31.9627
eqtl-a-ENSG00000007541	PIGQ	rs403228	16	327699	G	A	-0.07389	0.013783	8.28e-08	0.247211	22641	TRUE	reported	igd	0.001268	28.7368
eqtl-a-ENSG00000007541	PIGQ	rs12444525	16	673430	A	G	0.373011	0.012507	#######	0.307766	23849	TRUE	reported	igd	0.035958	889.478
eqtl-a-ENSG00000007541	PIGQ	rs8073060	17	33875262	A	T	0.141573	0.012864	3.58e-28	0.305723	31185	TRUE	reported	igd	0.003869	121.12
eqtl-a-ENSG00000007541	PIGQ	rs6084653	20	4157072	G	C	0.061037	0.012342	7.61e-07	0.36636	31569	TRUE	reported	igd	0.000774	24.4555
eqtl-a-ENSG00000007944	MYLIP	rs1167998	1	62931632	A	C	-0.06333	0.012557	4.58e-07	0.660439	31300	TRUE	reported	igd	0.000812	25.4322
eqtl-a-ENSG00000007944	MYLIP	rs1260326	2	27730940	C	T	0.121926	0.012166	1.22e-23	0.611153	31300	TRUE	reported	igd	0.003199	100.435
eqtl-a-ENSG00000007944	MYLIP	rs2142675	6	16138363	G	C	-0.15186	0.012757	1.12e-32	0.314263	31556	TRUE	reported	igd	0.004471	141.705
eqtl-a-ENSG00000007944	MYLIP	rs2021900	6	15900330	T	C	-0.46116	0.0201	#######	0.90678	31684	TRUE	reported	igd	0.016343	526.389
eqtl-a-ENSG00000007944	MYLIP	rs117173951	6	15847235	A	T	0.099261	0.020779	1.78e-06	0.090012	17951	TRUE	reported	igd	0.00127	22.8172
eqtl-a-ENSG00000007944	MYLIP	rs112875651	8	127000000	A	G	0.059428	0.012147	9.96e-07	0.398406	31240	TRUE	reported	igd	0.000766	23.935
eqtl-a-ENSG00000007944	MYLIP	rs7841189	8	19845376	T	C	0.106758	0.018424	6.86e-09	0.118043	31684	TRUE	reported	igd	0.001059	33.5738
eqtl-a-ENSG00000007944	MYLIP	rs964184	11	117000000	C	G	0.102136	0.016739	1.05e-09	0.852011	31300	TRUE	reported	igd	0.001188	37.2272
eqtl-a-ENSG00000007944	MYLIP	rs1265564	12	112000000	C	A	0.072546	0.012036	1.67e-09	0.421923	31240	TRUE	reported	igd	0.001162	36.3281
eqtl-a-ENSG00000007944	MYLIP	rs247617	16	56990716	A	C	0.078197	0.012778	9.37e-10	0.316679	31569	TRUE	reported	igd	0.001185	37.4511
eqtl-a-ENSG00000007968	E2F2	rs114352248	1	23737013	T	C	0.167078	0.022314	7.03e-14	0.076751	30547	TRUE	reported	igd	0.001832	56.0588
eqtl-a-ENSG00000007968	E2F2	rs1172130	1	205000000	A	G	0.080227	0.012223	5.26e-11	0.383273	31684	TRUE	reported	igd	0.001358	43.077
eqtl-a-ENSG00000007968	E2F2	rs11587735	1	118000000	C	A	0.090232	0.015699	9.05e-09	0.173499	31569	TRUE	reported	igd	0.001045	33.034
eqtl-a-ENSG00000007968	E2F2	rs11886868	2	60720246	T	C	-0.06302	0.012646	6.27e-07	0.669971	31300	TRUE	reported	igd	0.000793	24.8285
eqtl-a-ENSG00000007968	E2F2	rs1354034	3	56849749	C	T	-0.07456	0.012234	1.1e-09	0.618137	31684	TRUE	reported	igd	0.001171	37.1415
eqtl-a-ENSG00000007968	E2F2	rs74417235	5	154000000	G	A	-0.09586	0.020198	2.07e-06	0.095889	31684	TRUE	reported	igd	0.00071	22.525
eqtl-a-ENSG00000007968	E2F2	rs12212092	6	30128442	T	C	-0.15065	0.023585	1.69e-10	0.068141	26412	TRUE	reported	igd	0.001542	40.7944
eqtl-a-ENSG00000007968	E2F2	rs6592965	7	50427982	A	G	0.142312	0.011905	6.16e-33	0.449532	31684	TRUE	reported	igd	0.00449	142.9
eqtl-a-ENSG00000007968	E2F2	rs117565673	16	89043454	C	T	0.142405	0.027918	3.38e-07	0.047633	23528	TRUE	reported	igd	0.001105	26.0159
eqtl-a-ENSG00000007968	E2F2	rs8073060	17	33875262	A	T	0.126438	0.012875	9.18e-23	0.305723	31185	TRUE	reported	igd	0.003083	96.4391
eqtl-a-ENSG00000007968	E2F2	rs35033748	17	27179590	C	T	0.08994	0.014451	4.85e-10	0.215702	27324	TRUE	reported	igd	0.001416	38.7352
eqtl-a-ENSG00000007968	E2F2	rs9944715	18	43831259	G	A	-0.09388	0.013561	4.42e-12	0.740866	31569	TRUE	reported	igd	0.001516	47.9278
eqtl-a-ENSG00000007968	E2F2	rs16989695	19	4505445	A	G	-0.07122	0.011892	2.11e-09	0.487856	24632	TRUE	reported	igd	0.001454	35.8652
eqtl-a-ENSG00000007968	E2F2	rs117963839	20	55966904	T	C	-0.13546	0.015701	6.25e-18	0.172794	27738	TRUE	reported	igd	0.002676	74.4303
eqtl-a-ENSG00000007968	E2F2	rs855791	22	37462936	G	A	0.069625	0.011971	6.03e-09	0.558409	27015	TRUE	reported	igd	0.001251	33.8235
eqtl-a-ENSG00000008018	PSMB1	rs4554352	6	171000000	C	A	0.101983	0.012853	2.12e-15	0.691111	1575	TRUE	reported	igd	0.038437	62.8774
eqtl-a-ENSG00000008018	PSMB1	rs12189586	6	171000000	A	C	-0.08165	0.015253	8.65e-08	0.186859	23209	TRUE	reported	igd	0.001233	28.6501
eqtl-a-ENSG00000008018	PSMB1	rs10946271	6	171000000	C	T	-0.36216	0.011507	#######	0.498471	31559	TRUE	reported	igd	0.030433	990.535
eqtl-a-ENSG00000008018	PSMB1	rs9366235	6	171000000	T	C	-0.16958	0.012377	9.88e-43	0.352418	25240	TRUE	reported	igd	0.007383	187.73
eqtl-a-ENSG00000008083	JARID2	rs115972027	6	15525604	T	G	-0.35457	0.046219	1.7e-14	0.016796	23532	TRUE	reported	igd	0.002495	58.8471
eqtl-a-ENSG00000008083	JARID2	rs148916699	6	15252083	T	C	-0.5734	0.020693	#######	0.085825	31559	TRUE	reported	igd	0.023753	767.808
eqtl-a-ENSG00000008083	JARID2	rs114822866	6	14959424	T	G	-0.20428	0.03128	6.53e-11	0.037502	30740	TRUE	reported	igd	0.001386	42.6485
eqtl-a-ENSG00000008083	JARID2	rs182509109	6	15576531	G	A	0.244171	0.051086	1.76e-06	0.01374	19449	TRUE	reported	igd	0.001173	22.8422
eqtl-a-ENSG00000008083	JARID2	rs116666415	6	15769837	C	T	0.236527	0.043007	3.81e-08	0.019491	27367	TRUE	reported	igd	0.001104	30.2456
eqtl-a-ENSG00000008083	JARID2	rs149110519	6	144000000	T	C	-0.16499	0.026622	5.73e-10	0.052616	25735	TRUE	reported	igd	0.00149	38.4061
eqtl-a-ENSG00000008083	JARID2	rs112441779	6	15131245	T	C	-0.91917	0.027888	#######	0.044249	30929	TRUE	reported	igd	0.03393	1086.22
eqtl-a-ENSG00000008083	JARID2	rs56388170	7	28724374	T	G	0.089546	0.013106	8.35e-12	0.289189	31355	TRUE	reported	igd	0.001487	46.6813
eqtl-a-ENSG00000008083	JARID2	rs149007767	7	50370254	T	C	-0.07903	0.016668	2.12e-06	0.149708	30077	TRUE	reported	igd	0.000747	22.4804
eqtl-a-ENSG00000008083	JARID2	rs7846314	8	61650831	T	A	0.075601	0.015535	1.14e-06	0.178349	31569	TRUE	reported	igd	0.00075	23.6821
eqtl-a-ENSG00000008083	JARID2	rs12264390	10	959111	C	T	0.073064	0.014565	5.27e-07	0.21134	31569	TRUE	reported	igd	0.000796	25.1616
eqtl-a-ENSG00000008226	DLEC1	rs9837352	3	37982461	C	T	-0.15451	0.032091	1.47e-06	0.035609	28296	TRUE	reported	igd	0.000819	23.1807
eqtl-a-ENSG00000008226	DLEC1	rs6599079	3	38271881	T	C	-0.14642	0.019628	8.67e-14	0.101983	31086	TRUE	reported	igd	0.001787	55.6436
eqtl-a-ENSG00000008226	DLEC1	rs3753168	3	38062412	G	A	0.159886	0.01235	2.45e-38	0.643032	31355	TRUE	reported	igd	0.005317	167.608
eqtl-a-ENSG00000008256	CYTH3	rs13325613	3	46298373	T	G	-0.16198	0.021242	2.43e-14	0.085491	31355	TRUE	reported	igd	0.001851	58.1434
eqtl-a-ENSG00000008256	CYTH3	rs4502545	3	28303030	A	G	0.116886	0.015475	4.24e-14	0.179583	31355	TRUE	reported	igd	0.001816	57.0504
eqtl-a-ENSG00000008256	CYTH3	rs6457374	6	31272261	T	C	0.088255	0.0138	1.6e-10	0.754006	30389	TRUE	reported	igd	0.001344	40.8997
eqtl-a-ENSG00000008256	CYTH3	rs852162	7	6130519	T	C	0.098395	0.011884	1.24e-16	0.479764	31349	TRUE	reported	igd	0.002182	68.5428
eqtl-a-ENSG00000008256	CYTH3	rs6958932	7	6254944	G	A	-0.52451	0.033038	9.29e-57	0.032971	29413	TRUE	reported	igd	0.008496	252.024
eqtl-a-ENSG00000008283	CYB561	rs2630709	2	8445160	T	A	0.060671	0.011893	3.38e-07	0.493998	31355	TRUE	reported	igd	0.000829	26.0206
eqtl-a-ENSG00000008283	CYB561	rs13325613	3	46298373	T	G	-0.1209	0.021262	1.3e-08	0.085491	31355	TRUE	reported	igd	0.00103	32.3318
eqtl-a-ENSG00000008283	CYB561	rs6881706	5	35879156	T	G	-0.08866	0.01343	4.08e-11	0.267155	31355	TRUE	reported	igd	0.001388	43.5714
eqtl-a-ENSG00000008283	CYB561	rs1521	6	31350704	T	C	0.085455	0.014061	1.22e-09	0.767038	30773	TRUE	reported	igd	0.001199	36.9313
eqtl-a-ENSG00000008283	CYB561	rs7310615	12	112000000	G	C	-0.05903	0.011927	7.46e-07	0.537476	28204	TRUE	reported	igd	0.000868	24.491
eqtl-a-ENSG00000008283	CYB561	rs4968775	17	61518766	C	G	-0.17684	0.011811	1.11e-50	0.505945	31352	TRUE	reported	igd	0.0071	224.17
eqtl-a-ENSG00000008283	CYB561	rs2412973	22	30529631	A	C	-0.06669	0.011917	2.19e-08	0.466354	30492	TRUE	reported	igd	0.001026	31.3178
eqtl-a-ENSG00000008294	SPAG9	rs12466022	2	43359061	A	C	-0.06949	0.013554	2.95e-07	0.260124	27185	TRUE	reported	igd	0.000966	26.2801
eqtl-a-ENSG00000008294	SPAG9	rs2013208	3	50129399	T	C	-0.06193	0.011914	2.01e-07	0.530554	31470	TRUE	reported	igd	0.000858	27.0205
eqtl-a-ENSG00000008294	SPAG9	rs149110519	6	144000000	T	C	-0.1232	0.026638	3.74e-06	0.052616	25521	TRUE	reported	igd	0.000838	21.3907
eqtl-a-ENSG00000008294	SPAG9	rs149007767	7	50370254	T	C	0.109456	0.016656	4.98e-11	0.149708	29863	TRUE	reported	igd	0.001444	43.1816
eqtl-a-ENSG00000008294	SPAG9	rs56388170	7	28724374	T	G	0.111053	0.013094	2.23e-17	0.289189	31141	TRUE	reported	igd	0.002305	71.9263
eqtl-a-ENSG00000008294	SPAG9	rs1006702	17	49039468	G	T	-0.44807	0.049823	2.4e-19	0.014396	15425	TRUE	reported	igd	0.005216	80.8689
eqtl-a-ENSG00000008294	SPAG9	rs8125	17	49043348	T	C	0.353333	0.021356	1.75e-61	0.083094	31355	TRUE	reported	igd	0.008654	273.709
eqtl-a-ENSG00000008294	SPAG9	rs41456547	17	49246345	G	T	0.160735	0.023819	1.5e-11	0.066683	31352	TRUE	reported	igd	0.00145	45.5351
eqtl-a-ENSG00000008300	CELSR3	rs2286652	3	48689192	A	G	-0.36225	0.018554	6.86e-85	0.112952	28168	TRUE	reported	igd	0.013352	381.159
eqtl-a-ENSG00000008300	CELSR3	rs6568466	6	107000000	C	T	-0.06092	0.011919	3.21e-07	0.533407	30392	TRUE	reported	igd	0.000859	26.1177
eqtl-a-ENSG00000008300	CELSR3	rs354033	7	149000000	A	G	0.105794	0.013713	1.21e-14	0.25016	30935	TRUE	reported	igd	0.00192	59.5136
eqtl-a-ENSG00000008300	CELSR3	rs725660	19	46262286	A	C	-0.08037	0.012523	1.38e-10	0.342629	30935	TRUE	reported	igd	0.00133	41.1868
eqtl-a-ENSG00000008300	CELSR3	rs2905424	19	19473445	C	T	0.062417	0.012822	1.13e-06	0.686812	30934	TRUE	reported	igd	0.000765	23.6948
eqtl-a-ENSG00000008394	MGST1	rs1375493	2	182000000	A	G	0.075566	0.011989	2.92e-10	0.565077	31569	TRUE	reported	igd	0.001257	39.7262
eqtl-a-ENSG00000008394	MGST1	rs12478601	2	43721508	T	C	0.058816	0.012028	1.01e-06	0.574604	31300	TRUE	reported	igd	0.000763	23.9095
eqtl-a-ENSG00000008394	MGST1	rs9880192	3	128000000	C	G	-0.07533	0.01217	6.02e-10	0.392874	31569	TRUE	reported	igd	0.001212	38.3124
eqtl-a-ENSG00000008394	MGST1	rs17585295	6	90944831	T	C	0.063856	0.012595	3.98e-07	0.335365	31569	TRUE	reported	igd	0.000814	25.7023
eqtl-a-ENSG00000008394	MGST1	rs2596449	6	31438390	G	A	-0.06544	0.013432	1.11e-06	0.732372	30603	TRUE	reported	igd	0.000775	23.733
eqtl-a-ENSG00000008394	MGST1	rs10098310	8	131000000	A	G	-0.0925	0.012015	1.37e-14	0.575007	31569	TRUE	reported	igd	0.001874	59.2727
eqtl-a-ENSG00000008394	MGST1	rs12257323	10	22494143	T	C	-0.18796	0.041098	4.79e-06	0.021399	27202	TRUE	reported	igd	0.000768	20.9153
eqtl-a-ENSG00000008394	MGST1	rs12313805	12	16523922	G	A	0.088922	0.016967	1.6e-07	0.143371	31346	TRUE	reported	igd	0.000876	27.4664
eqtl-a-ENSG00000008394	MGST1	rs4149190	12	16502260	A	T	-0.57357	0.023152	#######	0.067949	31676	TRUE	reported	igd	0.019007	613.707
eqtl-a-ENSG00000008394	MGST1	rs35979828	12	54685880	T	C	-0.22822	0.025577	4.53e-19	0.057106	29836	TRUE	reported	igd	0.002661	79.6143
eqtl-a-ENSG00000008394	MGST1	rs2239630	14	23589349	G	A	0.103973	0.01188	2.1e-18	0.519173	31569	TRUE	reported	igd	0.00242	76.5902
eqtl-a-ENSG00000008394	MGST1	rs11641016	16	86014881	G	C	0.082086	0.014649	2.1e-08	0.207945	31569	TRUE	reported	igd	0.000994	31.3971
eqtl-a-ENSG00000008394	MGST1	rs913678	20	48955424	C	T	0.068776	0.012892	9.55e-08	0.306921	31300	TRUE	reported	igd	0.000909	28.4603
eqtl-a-ENSG00000008394	MGST1	rs372883	21	30717737	C	T	-0.12427	0.011858	1.07e-25	0.494776	31684	TRUE	reported	igd	0.003454	109.815
eqtl-a-ENSG00000008438	PGLYRP1	rs1449263	2	182000000	T	C	0.060789	0.011962	3.74e-07	0.553798	31684	TRUE	reported	igd	0.000814	25.8229
eqtl-a-ENSG00000008438	PGLYRP1	rs4328821	3	128000000	G	A	-0.09283	0.018384	4.43e-07	0.118714	31185	TRUE	reported	igd	0.000817	25.4959
eqtl-a-ENSG00000008438	PGLYRP1	rs2594836	5	173000000	A	G	-0.0676	0.013727	8.45e-07	0.749651	31569	TRUE	reported	igd	0.000768	24.2521
eqtl-a-ENSG00000008438	PGLYRP1	rs149110519	6	144000000	T	C	0.359205	0.026486	6.73e-42	0.052616	25735	TRUE	reported	igd	0.007097	183.92
eqtl-a-ENSG00000008438	PGLYRP1	rs149007767	7	50370254	T	C	-0.0781	0.016669	2.79e-06	0.149708	30077	TRUE	reported	igd	0.000729	21.9504
eqtl-a-ENSG00000008438	PGLYRP1	rs4727027	7	149000000	A	G	-0.07218	0.012378	5.49e-09	0.639097	31185	TRUE	reported	igd	0.001089	34.0065
eqtl-a-ENSG00000008438	PGLYRP1	rs56388170	7	28724374	T	G	-0.18454	0.013035	1.68e-45	0.289189	31355	TRUE	reported	igd	0.006352	200.417
eqtl-a-ENSG00000008438	PGLYRP1	rs7846314	8	61650831	T	A	-0.15577	0.015492	8.77e-24	0.178349	31569	TRUE	reported	igd	0.003192	101.086
eqtl-a-ENSG00000008438	PGLYRP1	rs13289095	9	131000000	T	G	0.088221	0.018332	1.49e-06	0.119513	28587	TRUE	reported	igd	0.000809	23.1565
eqtl-a-ENSG00000008438	PGLYRP1	rs12264390	10	959111	C	T	-0.11977	0.014544	1.79e-16	0.21134	31569	TRUE	reported	igd	0.002144	67.8192
eqtl-a-ENSG00000008438	PGLYRP1	rs11066301	12	113000000	G	A	0.057631	0.012136	2.05e-06	0.400736	31185	TRUE	reported	igd	0.000723	22.5504
eqtl-a-ENSG00000008438	PGLYRP1	rs10415135	19	4061544	T	C	-0.06997	0.015324	4.96e-06	0.184768	21647	TRUE	reported	igd	0.000962	20.8492
eqtl-a-ENSG00000008438	PGLYRP1	rs8102495	19	46509579	G	A	0.36371	0.011504	#######	0.495678	31684	TRUE	reported	igd	0.030585	999.575
eqtl-a-ENSG00000008438	PGLYRP1	rs4803850	19	46230786	T	C	-0.07899	0.015945	7.28e-07	0.166967	30077	TRUE	reported	igd	0.000815	24.5375
eqtl-a-ENSG00000008438	PGLYRP1	rs113311339	19	46986684	T	C	-0.21617	0.041766	2.27e-07	0.020697	26672	TRUE	reported	igd	0.001003	26.7869
eqtl-a-ENSG00000008438	PGLYRP1	rs12151345	19	46645202	T	C	0.106064	0.011883	4.42e-19	0.47653	31300	TRUE	reported	igd	0.002539	79.6616
eqtl-a-ENSG00000008441	NFIX	rs1354034	3	56849749	C	T	-0.06227	0.012239	3.62e-07	0.618137	30935	TRUE	reported	igd	0.000836	25.8852
eqtl-a-ENSG00000008441	NFIX	rs6459467	6	16288192	A	G	-0.06004	0.011978	5.38e-07	0.440396	30935	TRUE	reported	igd	0.000812	25.1227
eqtl-a-ENSG00000008441	NFIX	rs6592965	7	50427982	A	G	0.087444	0.011942	2.44e-13	0.449532	30935	TRUE	reported	igd	0.00173	53.6145
eqtl-a-ENSG00000008441	NFIX	rs4766578	12	112000000	A	T	-0.05459	0.011918	4.63e-06	0.531061	27668	TRUE	reported	igd	0.000758	20.9821
eqtl-a-ENSG00000008441	NFIX	rs8073060	17	33875262	A	T	0.068831	0.012906	9.64e-08	0.305723	30436	TRUE	reported	igd	0.000934	28.4432
eqtl-a-ENSG00000008441	NFIX	rs11881865	19	13098993	C	G	-0.21696	0.031239	3.78e-12	0.037588	29081	TRUE	reported	igd	0.001656	48.2324
eqtl-a-ENSG00000008441	NFIX	rs8103751	19	13198701	A	G	0.353709	0.048474	2.95e-13	0.015252	17505	TRUE	reported	igd	0.003032	53.2388
eqtl-a-ENSG00000008513	ST3GAL1	rs6569992	6	135000000	A	G	-0.07173	0.015004	1.75e-06	0.195217	31300	TRUE	reported	igd	0.00073	22.8527
eqtl-a-ENSG00000008513	ST3GAL1	rs6592965	7	50427982	A	G	0.055377	0.011956	3.63e-06	0.449532	31684	TRUE	reported	igd	0.000677	21.4532
eqtl-a-ENSG00000008513	ST3GAL1	rs62518381	8	135000000	T	C	0.18439	0.038465	1.64e-06	0.024503	11115	TRUE	reported	igd	0.002063	22.9755
eqtl-a-ENSG00000008513	ST3GAL1	rs16905012	8	135000000	A	G	-0.25701	0.031526	3.57e-16	0.03683	29498	TRUE	reported	igd	0.002248	66.4555
eqtl-a-ENSG00000008513	ST3GAL1	rs59413766	8	135000000	A	C	-0.4304	0.014821	#######	0.187217	31563	TRUE	reported	igd	0.026023	843.254
eqtl-a-ENSG00000008513	ST3GAL1	rs115758847	8	134000000	C	G	0.322711	0.034869	2.14e-20	0.02985	31239	TRUE	reported	igd	0.002734	85.6492
eqtl-a-ENSG00000008513	ST3GAL1	rs760328	8	135000000	A	G	0.381853	0.027236	1.17e-44	0.950445	31238	TRUE	reported	igd	0.006253	196.559
eqtl-a-ENSG00000008513	ST3GAL1	rs8073060	17	33875262	A	T	0.161433	0.012847	3.26e-36	0.305723	31185	TRUE	reported	igd	0.005038	157.892
eqtl-a-ENSG00000008516	MMP25	rs6684514	1	156000000	A	G	0.064819	0.013142	8.14e-07	0.287248	30549	TRUE	reported	igd	0.000796	24.3242
eqtl-a-ENSG00000008516	MMP25	rs16895831	6	42515791	T	C	0.082112	0.014603	1.88e-08	0.209742	27074	TRUE	reported	igd	0.001167	31.6171
eqtl-a-ENSG00000008516	MMP25	rs149007767	7	50370254	T	C	0.131387	0.016645	2.94e-15	0.149708	29328	TRUE	reported	igd	0.00212	62.3036
eqtl-a-ENSG00000008516	MMP25	rs6986779	8	142000000	T	C	-0.06809	0.012466	4.7e-08	0.349935	24194	TRUE	reported	igd	0.001232	29.8344
eqtl-a-ENSG00000008516	MMP25	rs1050134	16	2820882	T	G	-0.08317	0.016993	9.87e-07	0.142884	27838	TRUE	reported	igd	0.00086	23.9514
eqtl-a-ENSG00000008516	MMP25	rs11466011	16	3307475	T	C	0.568779	0.038737	8.29e-49	0.023819	23722	TRUE	reported	igd	0.009007	215.578
eqtl-a-ENSG00000008516	MMP25	rs2257295	16	3065596	C	T	0.411506	0.011829	#######	0.370253	23101	TRUE	reported	igd	0.049779	1210.09
eqtl-a-ENSG00000008516	MMP25	rs2472684	16	3132026	C	A	0.380119	0.027438	1.21e-43	0.048803	22204	TRUE	reported	igd	0.00857	191.907
eqtl-a-ENSG00000008516	MMP25	rs4794822	17	38156712	T	C	0.070035	0.012247	1.07e-08	0.380161	30436	TRUE	reported	igd	0.001073	32.7014
eqtl-a-ENSG00000008517	IL32	rs4418214	6	31391401	C	T	-0.11658	0.021607	6.83e-08	0.082532	27836	TRUE	reported	igd	0.001045	29.1093
eqtl-a-ENSG00000008517	IL32	rs2497306	10	94485211	C	A	-0.06977	0.011889	4.39e-09	0.500343	28533	TRUE	reported	igd	0.001206	34.4393
eqtl-a-ENSG00000008517	IL32	rs4786364	16	3018953	G	C	0.108529	0.012041	2e-19	0.415946	21968	TRUE	reported	igd	0.003685	81.236
eqtl-a-ENSG00000008517	IL32	rs56235931	16	3122405	C	G	0.755508	0.023001	#######	0.066646	23178	TRUE	reported	igd	0.04448	1078.86
eqtl-a-ENSG00000008517	IL32	rs189627679	16	3714772	A	G	-0.24891	0.048223	2.45e-07	0.015442	19218	TRUE	reported	igd	0.001384	26.6383
eqtl-a-ENSG00000008517	IL32	rs12448662	16	3084029	G	A	-0.42901	0.013551	#######	0.235646	24184	TRUE	reported	igd	0.039794	1002.19
eqtl-a-ENSG00000008517	IL32	rs224197	16	3222361	G	A	0.136945	0.01967	3.35e-12	0.10156	28135	TRUE	reported	igd	0.00172	48.4702
eqtl-a-ENSG00000009335	UBE3C	rs73494997	7	157000000	G	A	0.175154	0.022101	2.28e-15	0.078334	31012	TRUE	reported	igd	0.002021	62.8019
eqtl-a-ENSG00000009335	UBE3C	rs10949635	7	157000000	T	G	-0.48623	0.015642	#######	0.16163	31465	TRUE	reported	igd	0.029795	966.214
eqtl-a-ENSG00000009335	UBE3C	rs10479648	7	157000000	C	T	-0.14461	0.025145	8.86e-09	0.059429	31355	TRUE	reported	igd	0.001054	33.0728
eqtl-a-ENSG00000009335	UBE3C	rs28712444	7	157000000	G	A	0.190762	0.022241	9.72e-18	0.077202	31026	TRUE	reported	igd	0.002366	73.5636
eqtl-a-ENSG00000009413	REV3L	rs17539385	6	112000000	A	C	-0.27041	0.030399	5.82e-19	0.039694	28920	TRUE	reported	igd	0.002728	79.1186
eqtl-a-ENSG00000009413	REV3L	rs174409	6	112000000	T	C	0.118046	0.017731	2.78e-11	0.12895	30654	TRUE	reported	igd	0.001444	44.3213
eqtl-a-ENSG00000009413	REV3L	rs149007767	7	50370254	T	C	0.08456	0.016666	3.9e-07	0.149708	29863	TRUE	reported	igd	0.000861	25.7408
eqtl-a-ENSG00000009790	TRAF3IP3	rs724286	1	210000000	C	T	-0.20119	0.014336	9.68e-45	0.217126	31684	TRUE	reported	igd	0.006178	196.932
eqtl-a-ENSG00000009790	TRAF3IP3	rs12086634	1	210000000	G	T	-0.45458	0.014307	#######	0.202517	31300	TRUE	reported	igd	0.031246	1009.47
eqtl-a-ENSG00000009790	TRAF3IP3	rs766176	1	211000000	C	T	-0.10066	0.013012	1.02e-14	0.295903	31555	TRUE	reported	igd	0.001893	59.8437
eqtl-a-ENSG00000009830	POMT2	rs12889974	14	77609298	G	C	-0.15956	0.019971	1.36e-15	0.098027	30165	TRUE	reported	igd	0.002112	63.8265
eqtl-a-ENSG00000009830	POMT2	rs369901	14	77726516	G	A	0.127831	0.013901	3.72e-20	0.239664	30279	TRUE	reported	igd	0.002785	84.5586
eqtl-a-ENSG00000009830	POMT2	rs8177537	14	77787695	T	G	0.430591	0.020233	#######	0.092378	30817	TRUE	reported	igd	0.014485	452.9
eqtl-a-ENSG00000010030	ETV7	rs6906529	6	36360987	G	A	0.488714	0.014398	#######	0.803337	31313	TRUE	reported	igd	0.035489	1152.1
eqtl-a-ENSG00000010030	ETV7	rs236427	6	36735066	C	T	0.105256	0.016294	1.05e-10	0.842008	31430	TRUE	reported	igd	0.001326	41.7264
eqtl-a-ENSG00000010030	ETV7	rs6928048	6	36345180	A	G	0.436349	0.011369	#######	0.542997	29823	TRUE	reported	igd	0.047067	1472.92
eqtl-a-ENSG00000010030	ETV7	rs6923009	6	36294915	A	T	-0.06232	0.012473	5.84e-07	0.650753	30648	TRUE	reported	igd	0.000814	24.9645
eqtl-a-ENSG00000010030	ETV7	rs7310615	12	112000000	G	C	-0.09437	0.011911	2.31e-15	0.537476	28164	TRUE	reported	igd	0.002224	62.7712
eqtl-a-ENSG00000010165	METTL13	rs75310447	1	172000000	A	G	-0.36598	0.046222	2.41e-15	0.016789	21753	TRUE	reported	igd	0.002874	62.6858
eqtl-a-ENSG00000010165	METTL13	rs2224567	1	172000000	G	A	-0.08817	0.011885	1.18e-13	0.486826	31352	TRUE	reported	igd	0.001753	55.0423
eqtl-a-ENSG00000010165	METTL13	rs10798524	1	172000000	T	C	0.369482	0.011505	#######	0.475352	31354	TRUE	reported	igd	0.031846	1031.28
eqtl-a-ENSG00000010165	METTL13	rs10913165	1	171000000	A	T	-0.06045	0.012682	1.87e-06	0.32647	31355	TRUE	reported	igd	0.000724	22.721
eqtl-a-ENSG00000010165	METTL13	rs7530758	1	172000000	C	T	-0.15472	0.012311	3.17e-36	0.6373	31354	TRUE	reported	igd	0.005013	157.945
eqtl-a-ENSG00000010219	DYRK4	rs10849072	12	4569057	A	T	-0.15137	0.016858	2.72e-19	0.144958	30599	TRUE	reported	igd	0.002628	80.6273
eqtl-a-ENSG00000010219	DYRK4	rs113449636	12	4917330	C	T	0.193095	0.030707	3.21e-10	0.038984	30264	TRUE	reported	igd	0.001305	39.5415
eqtl-a-ENSG00000010219	DYRK4	rs4766260	12	4706341	G	A	0.2939	0.011703	#######	0.450919	30721	TRUE	reported	igd	0.020117	630.665
eqtl-a-ENSG00000010256	UQCRC1	rs75054573	3	48581461	A	T	0.516515	0.045392	5.32e-30	0.017337	6083	TRUE	reported	igd	0.020842	129.439
eqtl-a-ENSG00000010256	UQCRC1	rs9166	3	48636507	T	G	0.510487	0.032721	7.17e-55	0.033656	9825	TRUE	reported	igd	0.024174	243.342
eqtl-a-ENSG00000010256	UQCRC1	rs62569723	9	114000000	G	A	0.06823	0.014706	3.49e-06	0.205979	14263	TRUE	reported	igd	0.001507	21.5238
eqtl-a-ENSG00000010270	STARD3NL	rs2240832	7	38329013	C	T	-0.1286	0.013061	7.1e-23	0.290796	31469	TRUE	reported	igd	0.003071	96.9442
eqtl-a-ENSG00000010270	STARD3NL	rs9785016	7	38373879	A	G	0.081882	0.013941	4.26e-09	0.238911	30180	TRUE	reported	igd	0.001142	34.498
eqtl-a-ENSG00000010270	STARD3NL	rs149007767	7	50370254	T	C	-0.11147	0.016655	2.19e-11	0.149708	29863	TRUE	reported	igd	0.001498	44.789
eqtl-a-ENSG00000010270	STARD3NL	rs9638935	7	38220959	C	A	-0.3163	0.013711	#######	0.23845	31355	TRUE	reported	igd	0.01669	532.154
eqtl-a-ENSG00000010278	CD9	rs6701752	1	236000000	A	G	0.093397	0.020131	3.49e-06	0.903393	31355	TRUE	reported	igd	0.000686	21.5226
eqtl-a-ENSG00000010278	CD9	rs7578597	2	43732823	C	T	-0.08935	0.019037	2.68e-06	0.10961	31355	TRUE	reported	igd	0.000702	22.0303
eqtl-a-ENSG00000010278	CD9	rs1354034	3	56849749	C	T	0.28135	0.012019	#######	0.618137	31470	TRUE	reported	igd	0.017114	547.908
eqtl-a-ENSG00000010278	CD9	rs2078179	4	38664499	G	A	0.07273	0.014925	1.1e-06	0.19792	31355	TRUE	reported	igd	0.000757	23.7436
eqtl-a-ENSG00000010278	CD9	rs10820606	9	99192919	C	A	-0.06619	0.013987	2.22e-06	0.236914	25947	TRUE	reported	igd	0.000862	22.392
eqtl-a-ENSG00000010278	CD9	rs505404	11	243268	G	T	0.12764	0.01428	3.96e-19	0.222031	31355	TRUE	reported	igd	0.002542	79.8883
eqtl-a-ENSG00000010278	CD9	rs216855	12	6085513	G	A	0.095262	0.013594	2.42e-12	0.742834	31132	TRUE	reported	igd	0.001575	49.1061
eqtl-a-ENSG00000010278	CD9	rs36007563	12	6205767	C	T	1.07694	0.034126	#######	0.02927	24164	TRUE	reported	igd	0.039584	995.839
eqtl-a-ENSG00000010278	CD9	rs11553699	12	122000000	G	A	0.115067	0.019025	1.47e-09	0.10963	29817	TRUE	reported	igd	0.001225	36.5771
eqtl-a-ENSG00000010278	CD9	rs11064040	12	6241446	A	G	-0.58403	0.011359	#######	0.636923	30558	TRUE	reported	igd	0.079628	2643.62
eqtl-a-ENSG00000010278	CD9	rs7963440	12	6852345	A	G	0.100816	0.01999	4.58e-07	0.098117	31355	TRUE	reported	igd	0.000811	25.4342
eqtl-a-ENSG00000010278	CD9	rs10506328	12	54687232	C	A	0.065814	0.012558	1.6e-07	0.660666	30971	TRUE	reported	igd	0.000886	27.4643
eqtl-a-ENSG00000010278	CD9	rs78744187	19	33754548	T	C	-0.10961	0.021841	5.2e-07	0.08063	23446	TRUE	reported	igd	0.001073	25.1822
eqtl-a-ENSG00000010292	NCAPD2	rs10774431	12	6535649	C	T	-0.13022	0.011855	4.54e-28	0.50848	31017	TRUE	reported	igd	0.003875	120.646
eqtl-a-ENSG00000010292	NCAPD2	rs7133104	12	6825371	G	A	0.298219	0.047155	2.55e-10	0.016146	14458	TRUE	reported	igd	0.002759	39.99
eqtl-a-ENSG00000010292	NCAPD2	rs12816349	12	6709945	A	G	0.321591	0.013767	#######	0.235335	30902	TRUE	reported	igd	0.017352	545.657
eqtl-a-ENSG00000010292	NCAPD2	rs2286721	12	6562065	A	G	-0.76314	0.013989	#######	0.18298	31567	TRUE	reported	igd	0.086154	2975.84
eqtl-a-ENSG00000010295	IFFO1	rs149007767	7	50370254	T	C	-0.13323	0.016644	1.19e-15	0.149708	29114	TRUE	reported	igd	0.002196	64.0752
eqtl-a-ENSG00000010295	IFFO1	rs7297283	12	6651436	G	C	-0.42271	0.013162	#######	0.256201	30601	TRUE	reported	igd	0.032608	1031.39
eqtl-a-ENSG00000010295	IFFO1	rs11064282	12	6721547	G	T	-0.36721	0.033011	9.59e-29	0.033335	26840	TRUE	reported	igd	0.004589	123.732
eqtl-a-ENSG00000010327	STAB1	rs141094656	1	92753336	C	T	-0.4826	0.042836	1.92e-29	0.019514	21415	TRUE	reported	igd	0.005892	126.915
eqtl-a-ENSG00000010327	STAB1	rs1375493	2	182000000	A	G	0.062688	0.011994	1.72e-07	0.565077	31355	TRUE	reported	igd	0.00087	27.3157
eqtl-a-ENSG00000010327	STAB1	rs12478601	2	43721508	T	C	0.074495	0.012022	5.76e-10	0.574604	31086	TRUE	reported	igd	0.001234	38.3955
eqtl-a-ENSG00000010327	STAB1	rs75482444	3	53268265	C	A	-0.31575	0.052019	1.28e-09	0.013232	7142	TRUE	reported	igd	0.005132	36.8334
eqtl-a-ENSG00000010327	STAB1	rs3821831	3	52853401	T	C	0.089155	0.012494	9.65e-13	0.345391	31470	TRUE	reported	igd	0.001615	50.9137
eqtl-a-ENSG00000010327	STAB1	rs352155	3	52213653	C	T	-0.97643	0.029522	#######	0.039262	27096	TRUE	reported	igd	0.038806	1093.86
eqtl-a-ENSG00000010327	STAB1	rs1847472	6	90973159	A	C	0.081919	0.012708	1.15e-10	0.323127	31086	TRUE	reported	igd	0.001335	41.5532
eqtl-a-ENSG00000010327	STAB1	rs149007767	7	50370254	T	C	-0.17053	0.01662	1.06e-24	0.149708	29863	TRUE	reported	igd	0.003513	105.28
eqtl-a-ENSG00000010327	STAB1	rs10098310	8	131000000	A	G	-0.05963	0.012029	7.17e-07	0.575007	31355	TRUE	reported	igd	0.000783	24.5682
eqtl-a-ENSG00000010327	STAB1	rs35979828	12	54685880	T	C	-0.18305	0.025603	8.7e-13	0.057106	29622	TRUE	reported	igd	0.001723	51.1118
eqtl-a-ENSG00000010327	STAB1	rs4325427	13	41216534	T	C	-0.06459	0.012794	4.45e-07	0.315692	31355	TRUE	reported	igd	0.000812	25.4886
eqtl-a-ENSG00000010327	STAB1	rs2239630	14	23589349	G	A	0.144269	0.01185	4.24e-34	0.519173	31355	TRUE	reported	igd	0.004705	148.206
eqtl-a-ENSG00000010327	STAB1	rs13333054	16	86011033	T	C	0.093226	0.014556	1.51e-10	0.211395	31470	TRUE	reported	igd	0.001302	41.0178
eqtl-a-ENSG00000010327	STAB1	rs2292982	16	85944823	G	T	-0.06016	0.012712	2.22e-06	0.323594	31470	TRUE	reported	igd	0.000711	22.3941
eqtl-a-ENSG00000010327	STAB1	rs7210990	17	16170764	A	C	0.059916	0.011901	4.79e-07	0.481977	31355	TRUE	reported	igd	0.000808	25.3464
eqtl-a-ENSG00000010327	STAB1	rs913678	20	48955424	C	T	0.086418	0.012884	1.98e-11	0.306921	31086	TRUE	reported	igd	0.001445	44.9867
eqtl-a-ENSG00000010327	STAB1	rs2902940	20	39091487	G	A	0.129672	0.013288	1.7e-22	0.274749	31355	TRUE	reported	igd	0.003028	95.2181
eqtl-a-ENSG00000010327	STAB1	rs372883	21	30717737	C	T	-0.05788	0.011894	1.14e-06	0.494776	31470	TRUE	reported	igd	0.000752	23.6822
eqtl-a-ENSG00000010361	FUZ	rs2594836	5	173000000	A	G	-0.06902	0.013726	4.95e-07	0.749651	31569	TRUE	reported	igd	0.0008	25.2832
eqtl-a-ENSG00000010361	FUZ	rs149007767	7	50370254	T	C	0.086357	0.016666	2.2e-07	0.149708	30077	TRUE	reported	igd	0.000892	26.8481
eqtl-a-ENSG00000010361	FUZ	rs653178	12	112000000	T	C	0.094798	0.011915	1.78e-15	0.539991	28418	TRUE	reported	igd	0.002222	63.2948
eqtl-a-ENSG00000010361	FUZ	rs34663047	19	50330296	T	C	-0.36363	0.026345	2.44e-43	0.053189	29836	TRUE	reported	igd	0.006345	190.507
eqtl-a-ENSG00000010361	FUZ	rs78331666	19	50407729	T	C	0.132741	0.027837	1.86e-06	0.047938	25539	TRUE	reported	igd	0.00089	22.7369
eqtl-a-ENSG00000010379	SLC6A13	rs6964833	7	74101909	C	T	0.063997	0.013838	3.75e-06	0.244485	30859	TRUE	reported	igd	0.000693	21.3875
eqtl-a-ENSG00000010379	SLC6A13	rs16929352	12	417321	A	T	0.20127	0.034406	4.92e-09	0.0308	27091	TRUE	reported	igd	0.001262	34.2176
eqtl-a-ENSG00000010379	SLC6A13	rs111918306	12	359233	G	A	0.203014	0.033369	1.17e-09	0.032806	25542	TRUE	reported	igd	0.001447	37.0108
eqtl-a-ENSG00000010404	IDS	rs17585295	6	90944831	T	C	0.05935	0.012597	2.46e-06	0.335365	9188	TRUE	reported	igd	0.00241	22.1943
eqtl-a-ENSG00000010404	IDS	rs55793580	9	127000000	T	C	-0.08579	0.015834	6.03e-08	0.169838	9188	TRUE	reported	igd	0.003185	29.3471
eqtl-a-ENSG00000010404	IDS	rs3184504	12	112000000	C	T	0.062695	0.011934	1.49e-07	0.542056	6421	TRUE	reported	igd	0.00428	27.5895
eqtl-a-ENSG00000010404	IDS	rs11057065	12	8208244	T	C	0.062068	0.012639	9.06e-07	0.669185	9188	TRUE	reported	igd	0.002618	24.1116
eqtl-a-ENSG00000010539	ZNF200	rs12466022	2	43359061	A	C	-0.07464	0.013552	3.63e-08	0.260124	27185	TRUE	reported	igd	0.001115	30.3313
eqtl-a-ENSG00000010539	ZNF200	rs149007767	7	50370254	T	C	0.120956	0.016651	3.75e-13	0.149708	29863	TRUE	reported	igd	0.001764	52.7681
eqtl-a-ENSG00000010539	ZNF200	rs7846314	8	61650831	T	A	0.08729	0.01553	1.9e-08	0.178349	31355	TRUE	reported	igd	0.001007	31.5891
eqtl-a-ENSG00000010539	ZNF200	rs2239630	14	23589349	G	A	-0.06074	0.011901	3.34e-07	0.519173	31355	TRUE	reported	igd	0.00083	26.0419
eqtl-a-ENSG00000010539	ZNF200	rs6501166	16	3313726	C	G	0.217929	0.01183	8.69e-76	0.553028	31347	TRUE	reported	igd	0.010711	339.361
eqtl-a-ENSG00000010539	ZNF200	rs2741916	16	3266552	A	G	0.350174	0.011545	#######	0.522361	31470	TRUE	reported	igd	0.028403	919.909
eqtl-a-ENSG00000010539	ZNF200	rs2179016	16	3128428	G	C	-0.079	0.012575	3.34e-10	0.663148	27883	TRUE	reported	igd	0.001413	39.4642
eqtl-a-ENSG00000010539	ZNF200	rs4142441	20	42839620	G	A	-0.0818	0.016385	5.97e-07	0.156066	31385	TRUE	reported	igd	0.000793	24.9206
eqtl-a-ENSG00000010610	CD4	rs7529925	1	199000000	T	C	0.064292	0.013296	1.33e-06	0.723529	31569	TRUE	reported	igd	0.00074	23.3788
eqtl-a-ENSG00000010610	CD4	rs3774937	4	103000000	C	T	0.068594	0.01274	7.28e-08	0.320593	31569	TRUE	reported	igd	0.000917	28.989
eqtl-a-ENSG00000010610	CD4	rs2524054	6	31252396	C	A	-0.08512	0.013761	6.18e-10	0.751859	30488	TRUE	reported	igd	0.001254	38.2627
eqtl-a-ENSG00000010610	CD4	rs7296859	12	6894164	G	C	-0.34525	0.012552	#######	0.69135	30902	TRUE	reported	igd	0.023896	756.451
eqtl-a-ENSG00000010610	CD4	rs2855535	12	6911437	C	T	-0.3305	0.033707	1.07e-22	0.96801	29989	TRUE	reported	igd	0.003195	96.1298
eqtl-a-ENSG00000010610	CD4	rs11612161	12	7256326	A	G	-0.06059	0.012731	1.94e-06	0.678268	31566	TRUE	reported	igd	0.000717	22.6523
eqtl-a-ENSG00000010610	CD4	rs1050629	12	6857289	A	G	-0.3885	0.033686	8.97e-31	0.031947	31181	TRUE	reported	igd	0.004248	133.004
eqtl-a-ENSG00000010610	CD4	rs8026803	15	80260014	C	T	-0.06511	0.013772	2.27e-06	0.247924	31684	TRUE	reported	igd	0.000705	22.3489
eqtl-a-ENSG00000010626	LRRC23	rs11064426	12	6953257	C	A	0.493676	0.012281	#######	0.301894	29469	TRUE	reported	igd	0.051987	1615.9
eqtl-a-ENSG00000010626	LRRC23	rs1050629	12	6857289	A	G	0.163311	0.033816	1.37e-06	0.031947	30967	TRUE	reported	igd	0.000753	23.3215
eqtl-a-ENSG00000010626	LRRC23	rs11547602	12	7046077	A	G	-0.17761	0.03882	4.75e-06	0.02405	14389	TRUE	reported	igd	0.001453	20.9295
eqtl-a-ENSG00000010626	LRRC23	rs11064462	12	7025155	A	G	-0.19414	0.031916	1.18e-09	0.03598	25331	TRUE	reported	igd	0.001459	36.9974
eqtl-a-ENSG00000010626	LRRC23	rs7299785	12	7033214	C	T	-0.25277	0.037804	2.29e-11	0.02535	28332	TRUE	reported	igd	0.001575	44.7035
eqtl-a-ENSG00000010803	SCMH1	rs2897231	1	41444603	A	G	0.082802	0.012469	3.13e-11	0.348734	31568	TRUE	reported	igd	0.001395	44.0932
eqtl-a-ENSG00000010803	SCMH1	rs112118500	1	41321659	T	C	-0.17564	0.033773	1.98e-07	0.032023	26981	TRUE	reported	igd	0.001001	27.0443
eqtl-a-ENSG00000010803	SCMH1	rs2885697	1	41544279	T	G	-0.23451	0.012575	1.29e-77	0.677102	31684	TRUE	reported	igd	0.010858	347.773
eqtl-a-ENSG00000010810	FYN	rs1067141	6	112000000	C	T	-0.10394	0.014421	5.69e-13	0.21663	31184	TRUE	reported	igd	0.001663	51.9472
eqtl-a-ENSG00000010810	FYN	rs1474466	6	112000000	G	A	-0.14422	0.011855	4.7e-34	0.47667	31565	TRUE	reported	igd	0.004667	148.005
eqtl-a-ENSG00000010810	FYN	rs10423726	19	16444697	A	C	0.071682	0.012112	3.25e-09	0.595533	14710	TRUE	reported	igd	0.002375	35.0215
eqtl-a-ENSG00000011007	ELOA	rs190085468	1	24022108	G	A	-0.27127	0.048715	2.57e-08	0.015123	10332	TRUE	reported	igd	0.002992	31.0021
eqtl-a-ENSG00000011007	ELOA	rs138727921	1	24061250	T	C	0.286981	0.053284	7.21e-08	0.01261	7573	TRUE	reported	igd	0.003816	29.0002
eqtl-a-ENSG00000011007	ELOA	rs140475877	1	24129617	T	C	0.233015	0.026708	2.67e-18	0.05211	25692	TRUE	reported	igd	0.002954	76.1128
eqtl-a-ENSG00000011007	ELOA	rs11580461	1	23974434	A	T	-0.39632	0.013095	#######	0.26336	31021	TRUE	reported	igd	0.028682	915.966
eqtl-a-ENSG00000011021	CLCN6	rs4845876	1	11824242	C	A	-0.21928	0.012914	1.16e-64	0.704574	31684	TRUE	reported	igd	0.009018	288.297
eqtl-a-ENSG00000011021	CLCN6	rs17376426	1	11908167	T	C	-0.16689	0.029199	1.09e-08	0.04333	29227	TRUE	reported	igd	0.001116	32.6659
eqtl-a-ENSG00000011021	CLCN6	rs114941496	1	11826085	A	G	0.879524	0.024691	#######	0.056503	28587	TRUE	reported	igd	0.042499	1268.74
eqtl-a-ENSG00000011028	MRC2	rs7606173	2	60725451	C	G	-0.09351	0.01216	1.47e-14	0.393094	31569	TRUE	reported	igd	0.00187	59.1296
eqtl-a-ENSG00000011028	MRC2	rs628751	6	140000000	A	C	-0.06304	0.011892	1.15e-07	0.505619	31684	TRUE	reported	igd	0.000886	28.0968
eqtl-a-ENSG00000011028	MRC2	rs146385050	17	60637258	A	C	-0.08307	0.015886	1.7e-07	0.168489	28673	TRUE	reported	igd	0.000953	27.3438
eqtl-a-ENSG00000011028	MRC2	rs8073060	17	33875262	A	T	0.111548	0.012884	4.82e-18	0.305723	31185	TRUE	reported	igd	0.002398	74.9493
eqtl-a-ENSG00000011105	TSPAN9	rs1434282	1	199000000	T	C	-0.09964	0.013108	2.93e-14	0.711362	31684	TRUE	reported	igd	0.00182	57.7804
eqtl-a-ENSG00000011105	TSPAN9	rs4670221	2	38050232	G	C	-0.0793	0.012613	3.23e-10	0.332826	31684	TRUE	reported	igd	0.001246	39.5278
eqtl-a-ENSG00000011105	TSPAN9	rs1354034	3	56849749	C	T	0.482322	0.011558	#######	0.618137	31684	TRUE	reported	igd	0.052098	1741.3
eqtl-a-ENSG00000011105	TSPAN9	rs114694170	5	88180196	C	T	0.15969	0.026696	2.21e-09	0.052318	30031	TRUE	reported	igd	0.00119	35.7806
eqtl-a-ENSG00000011105	TSPAN9	rs7075195	10	65050659	G	A	0.118175	0.012013	7.78e-23	0.421253	31569	TRUE	reported	igd	0.003056	96.7688
eqtl-a-ENSG00000011105	TSPAN9	rs11602954	11	202856	A	G	0.188257	0.014481	1.23e-38	0.211758	26110	TRUE	reported	igd	0.006431	168.985
eqtl-a-ENSG00000011105	TSPAN9	rs113433732	12	3267619	A	G	0.107432	0.021688	7.29e-07	0.081887	31569	TRUE	reported	igd	0.000777	24.5365
eqtl-a-ENSG00000011105	TSPAN9	rs74054969	12	3397338	A	G	0.228309	0.045739	5.99e-07	0.017199	24379	TRUE	reported	igd	0.001021	24.9141
eqtl-a-ENSG00000011105	TSPAN9	rs10876550	12	54712308	A	G	0.165522	0.012021	3.89e-43	0.590064	31684	TRUE	reported	igd	0.005948	189.584
eqtl-a-ENSG00000011105	TSPAN9	rs11553699	12	122000000	G	A	0.150241	0.019008	2.7e-15	0.10963	30031	TRUE	reported	igd	0.002076	62.4705
eqtl-a-ENSG00000011105	TSPAN9	rs71577846	12	3390867	C	T	0.225166	0.030467	1.47e-13	0.039581	30542	TRUE	reported	igd	0.001785	54.6147
eqtl-a-ENSG00000011105	TSPAN9	rs2950393	12	57036023	A	G	0.086407	0.012765	1.3e-11	0.317506	31569	TRUE	reported	igd	0.001449	45.8181
eqtl-a-ENSG00000011105	TSPAN9	rs71458049	12	3367106	A	G	-0.25695	0.025203	2.08e-24	0.05882	31231	TRUE	reported	igd	0.003317	103.935
eqtl-a-ENSG00000011105	TSPAN9	rs10512472	17	33884804	C	T	0.374414	0.015201	#######	0.179037	31684	TRUE	reported	igd	0.018788	606.642
eqtl-a-ENSG00000011105	TSPAN9	rs11082304	18	20720973	T	G	0.103537	0.011872	2.75e-18	0.50307	31300	TRUE	reported	igd	0.002424	76.0554
eqtl-a-ENSG00000011105	TSPAN9	rs11696739	20	1600925	A	G	-0.06772	0.012346	4.13e-08	0.365478	31684	TRUE	reported	igd	0.000949	30.0864
eqtl-a-ENSG00000011105	TSPAN9	rs13042885	20	1924707	T	C	-0.10139	0.013168	1.36e-14	0.284247	31569	TRUE	reported	igd	0.001875	59.2912
eqtl-a-ENSG00000011114	BTBD7	rs10144067	14	93885198	T	C	0.089836	0.012057	9.24e-14	0.585198	30152	TRUE	reported	igd	0.001838	55.5179
eqtl-a-ENSG00000011114	BTBD7	rs10140069	14	93926805	G	A	0.121762	0.012721	1.05e-21	0.680262	30158	TRUE	reported	igd	0.003029	91.6192
eqtl-a-ENSG00000011114	BTBD7	rs10147990	14	93703854	A	G	-0.26801	0.011698	#######	0.479762	31684	TRUE	reported	igd	0.016297	524.881
eqtl-a-ENSG00000011132	APBA3	rs56388170	7	28724374	T	G	0.060897	0.013117	3.44e-06	0.289189	31355	TRUE	reported	igd	0.000687	21.5515
eqtl-a-ENSG00000011132	APBA3	rs2240814	19	3755046	T	A	0.293451	0.01729	1.31e-64	0.134116	23984	TRUE	reported	igd	0.011868	288.045
eqtl-a-ENSG00000011132	APBA3	rs3746122	19	3734175	C	G	0.092855	0.01268	2.42e-13	0.325323	24820	TRUE	reported	igd	0.002156	53.622
eqtl-a-ENSG00000011198	ABHD5	rs28498283	2	43360065	T	A	0.087984	0.013647	1.14e-10	0.254318	26953	TRUE	reported	igd	0.00154	41.5621
eqtl-a-ENSG00000011198	ABHD5	rs114302694	3	43705084	G	T	-0.25347	0.034981	4.29e-13	0.029725	31181	TRUE	reported	igd	0.001681	52.5
eqtl-a-ENSG00000011198	ABHD5	rs4328821	3	128000000	G	A	0.085599	0.018387	3.23e-06	0.118714	31185	TRUE	reported	igd	0.000695	21.6724
eqtl-a-ENSG00000011198	ABHD5	rs76958399	3	43795043	T	G	-0.39135	0.035355	1.77e-28	0.028932	31240	TRUE	reported	igd	0.003907	122.517
eqtl-a-ENSG00000011198	ABHD5	rs55659203	3	43714796	G	A	-0.5494	0.026295	6.05e-97	0.052448	31568	TRUE	reported	igd	0.013641	436.539
eqtl-a-ENSG00000011198	ABHD5	rs149007767	7	50370254	T	C	0.076212	0.016669	4.84e-06	0.149708	30077	TRUE	reported	igd	0.000695	20.9017
eqtl-a-ENSG00000011198	ABHD5	rs77526211	13	40974023	A	G	-0.20847	0.029219	9.69e-13	0.043211	29277	TRUE	reported	igd	0.001736	50.9018
eqtl-a-ENSG00000011275	RNF216	rs6957201	7	5475473	C	T	0.165546	0.030606	6.34e-08	0.960718	29832	TRUE	reported	igd	0.00098	29.2554
eqtl-a-ENSG00000011275	RNF216	rs116400513	7	5860670	T	C	0.309372	0.01721	3e-72	0.135197	31566	TRUE	reported	igd	0.010133	323.115
eqtl-a-ENSG00000011275	RNF216	rs4724730	7	5825831	T	C	0.107936	0.011909	1.26e-19	0.459304	31564	TRUE	reported	igd	0.002596	82.1469
eqtl-a-ENSG00000011295	TTC19	rs9890896	17	15605252	T	C	-0.06243	0.011922	1.64e-07	0.535622	30688	TRUE	reported	igd	0.000893	27.4152
eqtl-a-ENSG00000011295	TTC19	rs12451376	17	15747613	C	G	-0.16905	0.016391	6.1e-25	0.154843	21339	TRUE	reported	igd	0.00496	106.364
eqtl-a-ENSG00000011295	TTC19	rs2535613	17	15868225	G	A	0.366222	0.011822	#######	0.612596	26487	TRUE	reported	igd	0.034964	959.564
eqtl-a-ENSG00000011295	TTC19	rs62072376	17	15638786	A	G	0.331446	0.050075	3.62e-11	0.014287	8749	TRUE	reported	igd	0.004983	43.801
eqtl-a-ENSG00000011295	TTC19	rs11650505	17	16857092	C	T	-0.09725	0.019347	4.99e-07	0.105628	31355	TRUE	reported	igd	0.000805	25.2662
eqtl-a-ENSG00000011295	TTC19	rs2002499	17	16591889	G	A	-0.07204	0.01335	6.82e-08	0.272705	27312	TRUE	reported	igd	0.001065	29.1127
eqtl-a-ENSG00000011376	LARS2	rs2138209	3	45493941	C	T	-0.41669	0.012434	#######	0.305644	31181	TRUE	reported	igd	0.034764	1122.95
eqtl-a-ENSG00000011376	LARS2	rs114078070	3	45744646	G	T	-0.25043	0.042331	3.3e-09	0.020125	27709	TRUE	reported	igd	0.001262	34.9966
eqtl-a-ENSG00000011376	LARS2	rs77926264	3	45764497	A	G	0.314438	0.03473	1.38e-19	0.030105	29272	TRUE	reported	igd	0.002792	81.964
eqtl-a-ENSG00000011405	PIK3C2A	rs35110517	7	28307305	G	T	0.068347	0.014703	3.35e-06	0.206069	25867	TRUE	reported	igd	0.000835	21.6059
eqtl-a-ENSG00000011405	PIK3C2A	rs448671	11	16900103	G	T	-0.08427	0.013546	4.95e-10	0.260231	26196	TRUE	reported	igd	0.001475	38.6945
eqtl-a-ENSG00000011405	PIK3C2A	rs11024110	11	17028390	A	T	-0.40354	0.012406	#######	0.310554	26080	TRUE	reported	igd	0.038989	1057.99
eqtl-a-ENSG00000011405	PIK3C2A	rs7108578	11	17458136	C	T	0.13455	0.015033	3.55e-19	0.193168	26196	TRUE	reported	igd	0.003049	80.0977
eqtl-a-ENSG00000011422	PLAUR	rs149290349	2	43451957	A	G	0.114867	0.022397	2.92e-07	0.076309	26924	TRUE	reported	igd	0.000976	26.3014
eqtl-a-ENSG00000011422	PLAUR	rs3774937	4	103000000	C	T	0.08082	0.012735	2.2e-10	0.320593	31355	TRUE	reported	igd	0.001283	40.2752
eqtl-a-ENSG00000011422	PLAUR	rs56330463	5	148000000	C	T	-0.17074	0.011981	4.47e-46	0.582097	31355	TRUE	reported	igd	0.006435	203.054
eqtl-a-ENSG00000011422	PLAUR	rs56388170	7	28724374	T	G	-0.0948	0.013103	4.64e-13	0.289189	31141	TRUE	reported	igd	0.001678	52.3459
eqtl-a-ENSG00000011422	PLAUR	rs112875651	8	127000000	A	G	0.061777	0.012146	3.65e-07	0.398406	31026	TRUE	reported	igd	0.000833	25.8676
eqtl-a-ENSG00000011422	PLAUR	rs12264390	10	959111	C	T	-0.07366	0.014565	4.25e-07	0.21134	31355	TRUE	reported	igd	0.000815	25.5745
eqtl-a-ENSG00000011422	PLAUR	rs77526211	13	40974023	A	G	0.191511	0.029227	5.66e-11	0.043211	29063	TRUE	reported	igd	0.001475	42.9337
eqtl-a-ENSG00000011422	PLAUR	rs111778408	14	35572163	A	G	-0.09427	0.019754	1.82e-06	0.100785	29951	TRUE	reported	igd	0.00076	22.7705
eqtl-a-ENSG00000011422	PLAUR	rs116869386	19	43345165	A	G	0.120063	0.021032	1.14e-08	0.08756	16096	TRUE	reported	igd	0.00202	32.5827
eqtl-a-ENSG00000011422	PLAUR	rs4760	19	44153100	G	A	0.199316	0.017283	9.06e-31	0.135973	30333	TRUE	reported	igd	0.004365	132.989
eqtl-a-ENSG00000011422	PLAUR	rs56681946	19	44283031	C	T	0.118559	0.012255	3.89e-22	0.374685	31023	TRUE	reported	igd	0.003008	93.5807
eqtl-a-ENSG00000011485	PPP5C	rs78169904	19	46899888	C	T	0.203282	0.036042	1.7e-08	0.027992	25063	TRUE	reported	igd	0.001268	31.8092
eqtl-a-ENSG00000011485	PPP5C	rs62136099	19	46847901	T	C	-0.63205	0.012205	#######	0.276046	31567	TRUE	reported	igd	0.078309	2681.84
eqtl-a-ENSG00000011485	PPP5C	rs75645652	19	46738774	C	T	-0.10963	0.023801	4.1e-06	0.066915	29143	TRUE	reported	igd	0.000728	21.2158
eqtl-a-ENSG00000012061	ERCC1	rs149110519	6	144000000	T	C	0.153613	0.026626	7.97e-09	0.052616	25521	TRUE	reported	igd	0.001302	33.2811
eqtl-a-ENSG00000012061	ERCC1	rs11066301	12	113000000	G	A	-0.06069	0.012135	5.68e-07	0.400736	30971	TRUE	reported	igd	0.000807	25.0154
eqtl-a-ENSG00000012061	ERCC1	rs4511641	19	45993568	C	A	0.071833	0.012058	2.56e-09	0.583486	31141	TRUE	reported	igd	0.001138	35.4885
eqtl-a-ENSG00000012061	ERCC1	rs3212985	19	45913086	G	C	0.277519	0.014668	7.83e-80	0.200951	31350	TRUE	reported	igd	0.011289	357.94
eqtl-a-ENSG00000012061	ERCC1	rs4572514	19	45903766	C	T	-0.49519	0.015998	#######	0.153027	31010	TRUE	reported	igd	0.02997	958.03
eqtl-a-ENSG00000012124	CD22	rs78487399	2	43809347	C	G	0.091979	0.019874	3.69e-06	0.099442	30165	TRUE	reported	igd	0.00071	21.4188
eqtl-a-ENSG00000012124	CD22	rs17056278	5	158000000	G	C	-0.17522	0.024392	6.78e-13	0.063335	31569	TRUE	reported	igd	0.001632	51.6004
eqtl-a-ENSG00000012124	CD22	rs34794906	6	31237858	C	T	-0.08811	0.012842	6.84e-12	0.310471	27494	TRUE	reported	igd	0.001709	47.0684
eqtl-a-ENSG00000012124	CD22	rs6583437	7	50350267	A	G	0.057065	0.012424	4.36e-06	0.35565	31684	TRUE	reported	igd	0.000665	21.0971
eqtl-a-ENSG00000012124	CD22	rs10956483	8	131000000	C	G	-0.07645	0.015526	8.48e-07	0.17861	31300	TRUE	reported	igd	0.000774	24.2432
eqtl-a-ENSG00000012124	CD22	rs7090445	10	63721176	T	C	-0.0622	0.012778	1.13e-06	0.682795	31684	TRUE	reported	igd	0.000747	23.6909
eqtl-a-ENSG00000012124	CD22	rs11065987	12	112000000	G	A	-0.08522	0.012237	3.29e-12	0.380678	31185	TRUE	reported	igd	0.001553	48.5001
eqtl-a-ENSG00000012124	CD22	rs12874404	13	109000000	G	A	0.128339	0.024352	1.36e-07	0.063669	29836	TRUE	reported	igd	0.00093	27.7721
eqtl-a-ENSG00000012124	CD22	rs3540	15	91045408	A	G	0.073521	0.012803	9.32e-09	0.314574	31684	TRUE	reported	igd	0.00104	32.9767
eqtl-a-ENSG00000012124	CD22	rs12232384	16	86009760	A	C	0.078105	0.014586	8.57e-08	0.210455	31684	TRUE	reported	igd	0.000904	28.672
eqtl-a-ENSG00000012124	CD22	rs12453507	17	38053207	G	C	-0.09571	0.011878	7.78e-16	0.492239	31569	TRUE	reported	igd	0.002052	64.9229
eqtl-a-ENSG00000012124	CD22	rs6502555	17	2729652	C	T	0.071358	0.013375	9.55e-08	0.271123	27397	TRUE	reported	igd	0.001038	28.4612
eqtl-a-ENSG00000012124	CD22	rs7210990	17	16170764	A	C	0.078543	0.011893	4e-11	0.481977	31569	TRUE	reported	igd	0.00138	43.6125
eqtl-a-ENSG00000012124	CD22	rs12327820	19	35814384	C	A	0.302255	0.018522	7.33e-60	0.114435	26609	TRUE	reported	igd	0.009908	266.269
eqtl-a-ENSG00000012124	CD22	rs4810485	20	44747947	G	T	-0.11704	0.013652	1.01e-17	0.746826	31300	TRUE	reported	igd	0.002343	73.4972
eqtl-a-ENSG00000012223	LTF	rs1375493	2	182000000	A	G	0.153458	0.011936	7.88e-38	0.565077	31569	TRUE	reported	igd	0.005209	165.288
eqtl-a-ENSG00000012223	LTF	rs181225830	3	46369762	A	G	-0.38293	0.054149	1.53e-12	0.012187	17424	TRUE	reported	igd	0.002862	50.0059
eqtl-a-ENSG00000012223	LTF	rs2451258	6	160000000	T	C	-0.13632	0.012762	1.24e-26	0.685013	31684	TRUE	reported	igd	0.003588	114.097
eqtl-a-ENSG00000012223	LTF	rs4895441	6	135000000	G	A	-0.06584	0.013334	7.91e-07	0.273956	31300	TRUE	reported	igd	0.000778	24.3784
eqtl-a-ENSG00000012223	LTF	rs3735485	7	45009341	G	A	-0.0987	0.016101	8.77e-10	0.837214	30971	TRUE	reported	igd	0.001212	37.5808
eqtl-a-ENSG00000012223	LTF	rs7846314	8	61650831	T	A	-0.09364	0.015528	1.64e-09	0.178349	31569	TRUE	reported	igd	0.001151	36.361
eqtl-a-ENSG00000012223	LTF	rs13289095	9	131000000	T	G	0.144319	0.018307	3.2e-15	0.119513	28587	TRUE	reported	igd	0.002169	62.1402
eqtl-a-ENSG00000012223	LTF	rs1012068	22	32265903	G	T	-0.12369	0.013273	1.18e-20	0.276034	31300	TRUE	reported	igd	0.002767	86.8326
eqtl-a-ENSG00000012232	EXTL3	rs10187424	2	85794297	C	T	-0.09395	0.01203	5.71e-15	0.420816	31684	TRUE	reported	igd	0.001921	60.9919
eqtl-a-ENSG00000012232	EXTL3	rs12052715	2	161000000	G	C	0.059962	0.013109	4.78e-06	0.710147	31569	TRUE	reported	igd	0.000662	20.922
eqtl-a-ENSG00000012232	EXTL3	rs56330463	5	148000000	C	T	-0.07653	0.01205	2.14e-10	0.582097	31569	TRUE	reported	igd	0.001276	40.3375
eqtl-a-ENSG00000012232	EXTL3	rs56388170	7	28724374	T	G	-0.15531	0.013062	1.33e-32	0.289189	31355	TRUE	reported	igd	0.004488	141.359
eqtl-a-ENSG00000012232	EXTL3	rs149007767	7	50370254	T	C	-0.17408	0.016617	1.12e-25	0.149708	30077	TRUE	reported	igd	0.003635	109.736
eqtl-a-ENSG00000012232	EXTL3	rs13258975	8	28688042	A	G	0.092596	0.016265	1.25e-08	0.158826	31560	TRUE	reported	igd	0.001026	32.4093
eqtl-a-ENSG00000012232	EXTL3	rs2731439	12	51060350	T	C	0.139032	0.01246	6.51e-29	0.345663	31569	TRUE	reported	igd	0.003929	124.503
eqtl-a-ENSG00000012232	EXTL3	rs77526211	13	40974023	A	G	-0.20959	0.029218	7.32e-13	0.043211	29277	TRUE	reported	igd	0.001754	51.4528
eqtl-a-ENSG00000012660	ELOVL5	rs45621538	6	52854321	C	T	-0.16819	0.025205	2.51e-11	0.059076	29078	TRUE	reported	igd	0.001529	44.5234
eqtl-a-ENSG00000012660	ELOVL5	rs113274699	6	53213479	T	C	0.335751	0.018195	4.9e-76	0.118536	31472	TRUE	reported	igd	0.010704	340.508
eqtl-a-ENSG00000012660	ELOVL5	rs12202887	6	53244560	A	G	-0.23895	0.048323	7.61e-07	0.01538	24158	TRUE	reported	igd	0.001011	24.4499
eqtl-a-ENSG00000012660	ELOVL5	rs149007767	7	50370254	T	C	0.083571	0.016667	5.33e-07	0.149708	30077	TRUE	reported	igd	0.000835	25.1404
eqtl-a-ENSG00000012660	ELOVL5	rs4727027	7	149000000	A	G	-0.06164	0.012382	6.42e-07	0.639097	31185	TRUE	reported	igd	0.000794	24.78
eqtl-a-ENSG00000012660	ELOVL5	rs35979828	12	54685880	T	C	0.140763	0.025622	3.93e-08	0.057106	29836	TRUE	reported	igd	0.001011	30.1809
eqtl-a-ENSG00000012779	ALOX5	rs12478601	2	43721508	T	C	0.067993	0.012025	1.56e-08	0.574604	31300	TRUE	reported	igd	0.00102	31.9716
eqtl-a-ENSG00000012779	ALOX5	rs12485444	3	188000000	A	T	0.061715	0.011894	2.12e-07	0.509196	31240	TRUE	reported	igd	0.000861	26.9208
eqtl-a-ENSG00000012779	ALOX5	rs56388170	7	28724374	T	G	-0.11378	0.013092	3.59e-18	0.289189	31355	TRUE	reported	igd	0.002403	75.5259
eqtl-a-ENSG00000012779	ALOX5	rs35300270	10	45892260	T	C	-0.37752	0.02452	1.74e-53	0.061758	31355	TRUE	reported	igd	0.007503	237.025
eqtl-a-ENSG00000012779	ALOX5	rs117131030	10	45089392	T	C	-0.3037	0.044054	5.43e-12	0.018535	15407	TRUE	reported	igd	0.003075	47.5169
eqtl-a-ENSG00000012779	ALOX5	rs61854878	10	45736656	T	G	0.402618	0.04349	2.09e-20	0.018976	25548	TRUE	reported	igd	0.003344	85.7001
eqtl-a-ENSG00000012779	ALOX5	rs4949006	10	46012620	T	C	0.31782	0.011846	#######	0.599027	31684	TRUE	reported	igd	0.022215	719.791
eqtl-a-ENSG00000012822	CALCOCO1	rs2594836	5	173000000	A	G	-0.06868	0.013726	5.62e-07	0.749651	31569	TRUE	reported	igd	0.000792	25.0365
eqtl-a-ENSG00000012822	CALCOCO1	rs9480866	6	109000000	T	C	0.109405	0.01617	1.32e-11	0.160953	31684	TRUE	reported	igd	0.001443	45.7771
eqtl-a-ENSG00000012822	CALCOCO1	rs149007767	7	50370254	T	C	0.153286	0.016632	3.07e-20	0.149708	30077	TRUE	reported	igd	0.002816	84.9392
eqtl-a-ENSG00000012822	CALCOCO1	rs11170657	12	54111151	G	A	-0.23454	0.017469	4.22e-41	0.132061	31684	TRUE	reported	igd	0.005657	180.259
eqtl-a-ENSG00000012822	CALCOCO1	rs7210990	17	16170764	A	C	-0.07406	0.011895	4.77e-10	0.481977	31569	TRUE	reported	igd	0.001227	38.7657
eqtl-a-ENSG00000012963	UBR7	rs12432999	14	94201670	T	C	0.10625	0.020166	1.37e-07	0.096189	31684	TRUE	reported	igd	0.000875	27.7587
eqtl-a-ENSG00000012963	UBR7	rs7141812	14	93659851	C	G	0.397737	0.012754	#######	0.715125	29498	TRUE	reported	igd	0.031915	972.394
eqtl-a-ENSG00000012963	UBR7	rs10144067	14	93885198	T	C	-0.0777	0.012062	1.18e-10	0.585198	30152	TRUE	reported	igd	0.001374	41.4904
eqtl-a-ENSG00000012983	MAP4K5	rs8012283	14	51234160	G	A	-0.0733	0.015928	4.18e-06	0.16746	31562	TRUE	reported	igd	0.000671	21.1752
eqtl-a-ENSG00000012983	MAP4K5	rs8181933	14	50865620	C	A	0.133146	0.012446	1.04e-26	0.652181	30157	TRUE	reported	igd	0.003781	114.437
eqtl-a-ENSG00000012983	MAP4K5	rs764350	14	50661932	A	G	0.068756	0.011907	7.71e-09	0.473277	31681	TRUE	reported	igd	0.001051	33.3449
eqtl-a-ENSG00000013016	EHD3	rs2365214	2	31418399	C	T	0.111414	0.01257	7.72e-19	0.664421	31568	TRUE	reported	igd	0.002483	78.5614
eqtl-a-ENSG00000013016	EHD3	rs655029	2	31477838	A	G	-0.27394	0.013221	2.29e-95	0.730915	31234	TRUE	reported	igd	0.013559	429.294
eqtl-a-ENSG00000013016	EHD3	rs1354034	3	56849749	C	T	0.285874	0.012012	#######	0.618137	31684	TRUE	reported	igd	0.017563	566.387
eqtl-a-ENSG00000013016	EHD3	rs10820606	9	99192919	C	A	-0.20682	0.013889	3.77e-50	0.236914	26161	TRUE	reported	igd	0.008405	221.723
eqtl-a-ENSG00000013016	EHD3	rs505404	11	243268	G	T	0.118315	0.014286	1.21e-16	0.222031	31569	TRUE	reported	igd	0.002168	68.5872
eqtl-a-ENSG00000013016	EHD3	rs11553699	12	122000000	G	A	0.102245	0.019031	7.76e-08	0.10963	30031	TRUE	reported	igd	0.00096	28.8639
eqtl-a-ENSG00000013016	EHD3	rs145171343	17	33886764	T	C	0.241932	0.050946	2.05e-06	0.013817	20854	TRUE	reported	igd	0.00108	22.549
eqtl-a-ENSG00000013016	EHD3	rs11696739	20	1600925	A	G	-0.05656	0.01235	4.66e-06	0.365478	31684	TRUE	reported	igd	0.000661	20.9697
eqtl-a-ENSG00000013016	EHD3	rs2518683	22	29695929	G	T	-0.07764	0.016916	4.44e-06	0.14449	30529	TRUE	reported	igd	0.00069	21.064
eqtl-a-ENSG00000013288	MAN2B2	rs11937713	4	6602648	T	C	-0.72965	0.020122	#######	0.087729	27274	TRUE	reported	igd	0.045993	1314.8
eqtl-a-ENSG00000013288	MAN2B2	rs12695	4	6644273	G	C	-0.15214	0.016023	2.2e-21	0.836001	31569	TRUE	reported	igd	0.002848	90.1487
eqtl-a-ENSG00000013288	MAN2B2	rs192170695	4	6629414	C	A	0.218063	0.039956	4.83e-08	0.022655	15779	TRUE	reported	igd	0.001884	29.7817
eqtl-a-ENSG00000013288	MAN2B2	rs58654929	4	6696460	A	G	-0.07257	0.013794	1.43e-07	0.246636	28784	TRUE	reported	igd	0.000961	27.6753
eqtl-a-ENSG00000013306	SLC25A39	rs3896594	2	8762414	G	T	0.075958	0.012264	5.88e-10	0.377086	31355	TRUE	reported	igd	0.001222	38.3594
eqtl-a-ENSG00000013306	SLC25A39	rs1354034	3	56849749	C	T	-0.07864	0.012233	1.29e-10	0.618137	31470	TRUE	reported	igd	0.001312	41.3253
eqtl-a-ENSG00000013306	SLC25A39	rs628751	6	140000000	A	C	-0.08618	0.011882	4.09e-13	0.505619	31470	TRUE	reported	igd	0.001669	52.5957
eqtl-a-ENSG00000013306	SLC25A39	rs9399137	6	135000000	C	T	-0.06927	0.013483	2.79e-07	0.264393	31355	TRUE	reported	igd	0.000841	26.3893
eqtl-a-ENSG00000013306	SLC25A39	rs6592965	7	50427982	A	G	0.094645	0.011938	2.23e-15	0.449532	31470	TRUE	reported	igd	0.001993	62.8487
eqtl-a-ENSG00000013306	SLC25A39	rs4778581	15	80363253	T	C	-0.06083	0.012466	1.06e-06	0.649745	30971	TRUE	reported	igd	0.000768	23.8107
eqtl-a-ENSG00000013306	SLC25A39	rs8073060	17	33875262	A	T	0.189457	0.01282	2.02e-49	0.305723	30971	TRUE	reported	igd	0.007002	218.389
eqtl-a-ENSG00000013306	SLC25A39	rs12601548	17	42406560	T	C	0.172981	0.012034	7.49e-47	0.405558	31470	TRUE	reported	igd	0.006523	206.612
eqtl-a-ENSG00000013306	SLC25A39	rs35033748	17	27179590	C	T	-0.08168	0.014454	1.59e-08	0.215702	27110	TRUE	reported	igd	0.001177	31.9339
eqtl-a-ENSG00000013306	SLC25A39	rs11905479	20	55977759	A	G	0.068942	0.014846	3.42e-06	0.200782	31354	TRUE	reported	igd	0.000687	21.5626
eqtl-a-ENSG00000013364	MVP	rs1354034	3	56849749	C	T	-0.06054	0.01224	7.58e-07	0.618137	31684	TRUE	reported	igd	0.000772	24.4625
eqtl-a-ENSG00000013364	MVP	rs12929982	16	29692849	A	G	-0.08545	0.014325	2.44e-09	0.221037	27155	TRUE	reported	igd	0.001309	35.5798
eqtl-a-ENSG00000013364	MVP	rs10204	16	29826538	C	T	-0.38672	0.016489	#######	0.852994	24632	TRUE	reported	igd	0.021842	549.986
eqtl-a-ENSG00000013374	NUB1	rs740512	7	151000000	G	A	-0.09957	0.012839	8.81e-15	0.689769	26304	TRUE	reported	igd	0.002281	60.1429
eqtl-a-ENSG00000013374	NUB1	rs149007767	7	50370254	T	C	0.089743	0.016665	7.24e-08	0.149708	29764	TRUE	reported	igd	0.000973	28.9995
eqtl-a-ENSG00000013374	NUB1	rs405281	7	151000000	A	G	-0.24828	0.011865	3.17e-97	0.422863	31256	TRUE	reported	igd	0.013815	437.82
eqtl-a-ENSG00000013374	NUB1	rs113920358	7	151000000	T	C	-0.29222	0.018699	4.74e-55	0.112167	26912	TRUE	reported	igd	0.008993	244.199
eqtl-a-ENSG00000013374	NUB1	rs11189181	10	99144154	G	A	-0.09412	0.012995	4.39e-13	0.297492	31256	TRUE	reported	igd	0.001676	52.4576
eqtl-a-ENSG00000013374	NUB1	rs653178	12	112000000	T	C	-0.07564	0.011925	2.25e-10	0.539991	28105	TRUE	reported	igd	0.00143	40.2344
eqtl-a-ENSG00000013392	RWDD2A	rs140702813	6	83902972	C	T	0.644527	0.036658	3.37e-69	0.026498	27322	TRUE	reported	igd	0.011188	309.115
eqtl-a-ENSG00000013392	RWDD2A	rs7751688	6	83785286	A	G	0.334632	0.013746	#######	0.764741	31684	TRUE	reported	igd	0.01836	592.573
eqtl-a-ENSG00000013392	RWDD2A	rs217337	6	84340212	C	T	0.252752	0.053965	2.82e-06	0.012296	16339	TRUE	reported	igd	0.001341	21.9334
eqtl-a-ENSG00000013523	ANGEL1	rs6574316	14	77177339	T	G	-0.27524	0.012185	#######	0.640476	26606	TRUE	reported	igd	0.018818	510.23
eqtl-a-ENSG00000013523	ANGEL1	rs10133337	14	77286526	T	A	-0.29267	0.013036	#######	0.279221	26488	TRUE	reported	igd	0.018673	503.972
eqtl-a-ENSG00000013523	ANGEL1	rs4903489	14	77241392	T	C	0.426972	0.013996	#######	0.216558	26494	TRUE	reported	igd	0.033937	930.656
eqtl-a-ENSG00000013561	RNF14	rs2338813	5	141000000	C	T	0.086377	0.016484	1.61e-07	0.846257	30601	TRUE	reported	igd	0.000896	27.4548
eqtl-a-ENSG00000013561	RNF14	rs3761758	5	141000000	T	G	-0.1522	0.017006	3.56e-19	0.141951	30519	TRUE	reported	igd	0.002618	80.0928
eqtl-a-ENSG00000013561	RNF14	rs252108	5	141000000	G	A	-0.53059	0.015092	#######	0.827116	30277	TRUE	reported	igd	0.03922	1235.86
eqtl-a-ENSG00000013561	RNF14	rs7734658	5	141000000	C	T	0.383534	0.015458	#######	0.171449	30601	TRUE	reported	igd	0.019721	615.579
eqtl-a-ENSG00000013573	DDX11	rs147981800	12	31490051	T	C	-0.6319	0.049898	9.36e-37	0.014271	17693	TRUE	reported	igd	0.008983	160.356
eqtl-a-ENSG00000013573	DDX11	rs35040	12	31172983	A	T	-0.68384	0.010602	#######	0.4189	26278	TRUE	reported	igd	0.136692	4160.41
eqtl-a-ENSG00000013573	DDX11	rs33217	12	31066875	G	C	0.318152	0.020289	2.05e-55	0.906723	25950	TRUE	reported	igd	0.009386	245.865
eqtl-a-ENSG00000013573	DDX11	rs35051	12	31161777	A	C	0.444311	0.013571	#######	0.766902	26395	TRUE	reported	igd	0.039025	1071.81
eqtl-a-ENSG00000013573	DDX11	rs10843987	12	31795208	T	G	0.129445	0.011874	1.14e-27	0.470743	26395	TRUE	reported	igd	0.004482	118.835
eqtl-a-ENSG00000013573	DDX11	rs117776622	12	32170435	C	T	0.169089	0.030322	2.46e-08	0.040048	24644	TRUE	reported	igd	0.00126	31.0946
eqtl-a-ENSG00000013583	HEBP1	rs3811444	1	248000000	T	C	-0.0584	0.012576	3.42e-06	0.337611	26609	TRUE	reported	igd	0.00081	21.5613
eqtl-a-ENSG00000013583	HEBP1	rs7294444	12	13101454	T	G	0.365089	0.011724	#######	0.594085	26609	TRUE	reported	igd	0.035162	969.646
eqtl-a-ENSG00000013583	HEBP1	rs11834741	12	13144492	T	C	-0.2127	0.025106	2.41e-17	0.059447	26494	TRUE	reported	igd	0.002702	71.7698
eqtl-a-ENSG00000013583	HEBP1	rs11055318	12	13415350	G	T	0.064781	0.013801	2.68e-06	0.246414	26490	TRUE	reported	igd	0.000831	22.032
eqtl-a-ENSG00000013725	CD6	rs6679677	1	114000000	A	C	0.112764	0.019228	4.51e-09	0.107034	29781	TRUE	reported	igd	0.001154	34.3902
eqtl-a-ENSG00000013725	CD6	rs7578575	2	25488819	A	T	0.119649	0.013168	1.02e-19	0.283449	31684	TRUE	reported	igd	0.002599	82.5577
eqtl-a-ENSG00000013725	CD6	rs756699	5	133000000	T	C	0.080335	0.016669	1.44e-06	0.850316	31684	TRUE	reported	igd	0.000733	23.2251
eqtl-a-ENSG00000013725	CD6	rs11154801	6	136000000	A	C	-0.0622	0.012367	4.91e-07	0.362922	31684	TRUE	reported	igd	0.000798	25.2942
eqtl-a-ENSG00000013725	CD6	rs9270965	6	32573471	G	A	-0.11114	0.012604	1.17e-18	0.668066	24117	TRUE	reported	igd	0.003213	77.7383
eqtl-a-ENSG00000013725	CD6	rs72928038	6	90976768	A	G	-0.08984	0.016294	3.51e-08	0.158151	29113	TRUE	reported	igd	0.001043	30.3987
eqtl-a-ENSG00000013725	CD6	rs34383631	11	60793330	T	C	-0.36235	0.011972	#######	0.366096	31355	TRUE	reported	igd	0.028385	915.954
eqtl-a-ENSG00000013725	CD6	rs477537	11	60859624	C	A	0.102292	0.012297	8.89e-17	0.629913	31231	TRUE	reported	igd	0.002211	69.1945
eqtl-a-ENSG00000013725	CD6	rs55753183	11	60789643	C	A	-0.15693	0.012525	5.14e-36	0.3367	31563	TRUE	reported	igd	0.004949	156.978
eqtl-a-ENSG00000013725	CD6	rs4766578	12	112000000	A	T	-0.05635	0.011917	2.27e-06	0.531061	28417	TRUE	reported	igd	0.000786	22.3533
eqtl-a-ENSG00000013725	CD6	rs1456988	14	98488007	T	G	0.065661	0.012985	4.26e-07	0.700694	30280	TRUE	reported	igd	0.000844	25.5697
eqtl-a-ENSG00000013725	CD6	rs1040555	20	31380201	T	A	0.055907	0.01195	2.89e-06	0.451876	31569	TRUE	reported	igd	0.000693	21.8868
eqtl-a-ENSG00000013810	TACC3	rs11725821	4	1990425	G	A	-0.07034	0.013142	8.66e-08	0.287145	14263	TRUE	reported	igd	0.002005	28.6476
eqtl-a-ENSG00000013810	TACC3	rs146594798	4	1766881	T	C	0.297845	0.043803	1.05e-11	0.018753	10333	TRUE	reported	igd	0.004455	46.2254
eqtl-a-ENSG00000013810	TACC3	rs13112920	4	1526026	C	T	0.092161	0.014641	3.09e-10	0.208075	9825	TRUE	reported	igd	0.004016	39.6128
eqtl-a-ENSG00000013810	TACC3	rs10010688	4	1588848	T	A	-0.13123	0.012938	3.57e-24	0.699776	10896	TRUE	reported	igd	0.009353	102.858
eqtl-a-ENSG00000013810	TACC3	rs6852065	4	1684409	T	C	0.378939	0.011622	#######	0.578182	14263	TRUE	reported	igd	0.069366	1062.96
eqtl-a-ENSG00000013810	TACC3	rs149110519	6	144000000	T	C	-0.17866	0.026615	1.91e-11	0.052616	10586	TRUE	reported	igd	0.004239	45.0531
eqtl-a-ENSG00000013810	TACC3	rs35979828	12	54685880	T	C	-0.13178	0.025625	2.71e-07	0.057106	14263	TRUE	reported	igd	0.001851	26.4428
eqtl-a-ENSG00000014138	POLA2	rs7846314	8	61650831	T	A	0.081651	0.015533	1.47e-07	0.178349	31569	TRUE	reported	igd	0.000875	27.6321
eqtl-a-ENSG00000014138	POLA2	rs673995	11	64702200	T	C	-0.08677	0.013004	2.52e-11	0.702961	28917	TRUE	reported	igd	0.001537	44.5195
eqtl-a-ENSG00000014138	POLA2	rs1877450	11	64991754	A	G	0.557147	0.017425	#######	0.875784	31223	TRUE	reported	igd	0.031705	1022.27
eqtl-a-ENSG00000014138	POLA2	rs72924721	11	65585990	T	C	-0.12465	0.02484	5.22e-07	0.061032	31561	TRUE	reported	igd	0.000797	25.1785
eqtl-a-ENSG00000014138	POLA2	rs7310615	12	112000000	G	C	-0.05563	0.011928	3.1e-06	0.537476	28418	TRUE	reported	igd	0.000765	21.7523
eqtl-a-ENSG00000014164	ZC3H3	rs79860671	8	145000000	G	T	-0.21008	0.040893	2.79e-07	0.021611	17424	TRUE	reported	igd	0.001512	26.3889
eqtl-a-ENSG00000014164	ZC3H3	rs391615	8	145000000	G	A	-0.44323	0.011306	#######	0.509683	23657	TRUE	reported	igd	0.061002	1536.74
eqtl-a-ENSG00000014164	ZC3H3	rs4873794	8	145000000	T	C	0.102398	0.01225	6.35e-17	0.377029	31347	TRUE	reported	igd	0.002224	69.8642
eqtl-a-ENSG00000014216	CAPN1	rs1354034	3	56849749	C	T	0.061465	0.012239	5.11e-07	0.618137	31684	TRUE	reported	igd	0.000795	25.2179
eqtl-a-ENSG00000014216	CAPN1	rs585210	11	65146496	C	G	0.224138	0.011889	2.77e-79	0.574368	31565	TRUE	reported	igd	0.011135	355.42
eqtl-a-ENSG00000014216	CAPN1	rs2285346	11	64684288	A	G	-0.15364	0.014429	1.78e-26	0.215033	28576	TRUE	reported	igd	0.003952	113.371
eqtl-a-ENSG00000014216	CAPN1	rs72932837	11	64876740	T	C	-0.43205	0.013948	#######	0.218012	31569	TRUE	reported	igd	0.029496	959.382
eqtl-a-ENSG00000014216	CAPN1	rs77874174	11	64226550	A	G	-0.10255	0.019818	2.28e-07	0.100023	31239	TRUE	reported	igd	0.000856	26.7736
eqtl-a-ENSG00000014257	ACP3	rs12466022	2	43359061	A	C	-0.0821	0.013549	1.37e-09	0.260124	27399	TRUE	reported	igd	0.001338	36.7101
eqtl-a-ENSG00000014257	ACP3	rs1543099	3	132000000	C	T	0.064583	0.013004	6.82e-07	0.297813	31684	TRUE	reported	igd	0.000778	24.6646
eqtl-a-ENSG00000014257	ACP3	rs13067357	3	133000000	T	C	-0.2291	0.032936	3.5e-12	0.033678	30507	TRUE	reported	igd	0.001584	48.3841
eqtl-a-ENSG00000014257	ACP3	rs3914905	3	132000000	G	A	-0.48389	0.015526	#######	0.164566	31569	TRUE	reported	igd	0.029849	971.235
eqtl-a-ENSG00000014257	ACP3	rs2010811	3	132000000	A	G	-0.17961	0.013533	3.36e-40	0.257164	31177	TRUE	reported	igd	0.005618	176.137
eqtl-a-ENSG00000014257	ACP3	rs112260313	3	132000000	G	A	-0.1829	0.039454	3.56e-06	0.023263	15306	TRUE	reported	igd	0.001402	21.486
eqtl-a-ENSG00000014257	ACP3	rs71315648	3	132000000	C	T	0.485068	0.046715	2.95e-25	0.016377	19424	TRUE	reported	igd	0.00552	107.808
eqtl-a-ENSG00000014257	ACP3	rs2998286	10	28780373	C	T	0.087935	0.014328	8.38e-10	0.779099	31569	TRUE	reported	igd	0.001192	37.6666
eqtl-a-ENSG00000014257	ACP3	rs7210990	17	16170764	A	C	-0.09692	0.011883	3.46e-16	0.481977	31569	TRUE	reported	igd	0.002103	66.5126
eqtl-a-ENSG00000014257	ACP3	rs743002	22	41404939	C	T	0.133505	0.027962	1.8e-06	0.047487	29452	TRUE	reported	igd	0.000773	22.7943
eqtl-a-ENSG00000014824	SLC30A9	rs114299342	4	42020823	G	T	-0.21815	0.043105	4.18e-07	0.019407	29472	TRUE	reported	igd	0.000868	25.6099
eqtl-a-ENSG00000014824	SLC30A9	rs111311484	4	42035678	T	C	0.21612	0.035151	7.84e-10	0.02946	24593	TRUE	reported	igd	0.001535	37.7983
eqtl-a-ENSG00000014824	SLC30A9	rs139876401	4	42172494	G	A	-0.93601	0.038251	#######	0.023791	23892	TRUE	reported	igd	0.024449	598.735
eqtl-a-ENSG00000014824	SLC30A9	rs6816870	4	42109339	T	G	0.28295	0.026175	3.09e-27	0.05422	30820	TRUE	reported	igd	0.003777	116.851
eqtl-a-ENSG00000014914	MTMR11	rs112111167	1	150000000	A	G	-0.27659	0.022345	3.43e-35	0.075953	30538	TRUE	reported	igd	0.004992	153.207
eqtl-a-ENSG00000014914	MTMR11	rs72692819	1	150000000	C	G	0.397875	0.023039	8e-67	0.070296	29984	TRUE	reported	igd	0.009849	298.215
eqtl-a-ENSG00000014914	MTMR11	rs6700343	1	150000000	A	G	0.142862	0.02484	8.86e-09	0.060994	31684	TRUE	reported	igd	0.001043	33.0744
eqtl-a-ENSG00000014914	MTMR11	rs1375493	2	182000000	A	G	0.075069	0.011989	3.81e-10	0.565077	31569	TRUE	reported	igd	0.00124	39.2038
eqtl-a-ENSG00000014914	MTMR11	rs11127153	2	28685961	A	T	0.059093	0.011898	6.81e-07	0.485247	27409	TRUE	reported	igd	0.000899	24.6643
eqtl-a-ENSG00000014914	MTMR11	rs6782228	3	128000000	C	G	-0.06413	0.013338	1.52e-06	0.273721	31569	TRUE	reported	igd	0.000732	23.1144
eqtl-a-ENSG00000014914	MTMR11	rs2228467	3	42906116	C	T	0.167694	0.023989	2.74e-12	0.065656	29452	TRUE	reported	igd	0.001657	48.8652
eqtl-a-ENSG00000014914	MTMR11	rs3733018	3	187000000	C	A	-0.09343	0.012385	4.59e-14	0.64143	31355	TRUE	reported	igd	0.001811	56.8975
eqtl-a-ENSG00000014914	MTMR11	rs2229094	6	31540556	C	T	-0.08304	0.013335	4.75e-10	0.273416	30602	TRUE	reported	igd	0.001265	38.7719
eqtl-a-ENSG00000014914	MTMR11	rs4917014	7	50305863	G	T	-0.08414	0.012777	4.54e-11	0.316454	31300	TRUE	reported	igd	0.001384	43.3648
eqtl-a-ENSG00000014914	MTMR11	rs149007767	7	50370254	T	C	0.112391	0.016655	1.5e-11	0.149708	30077	TRUE	reported	igd	0.001512	45.5361
eqtl-a-ENSG00000014914	MTMR11	rs10098310	8	131000000	A	G	-0.08424	0.012019	2.41e-12	0.575007	31569	TRUE	reported	igd	0.001554	49.1192
eqtl-a-ENSG00000014914	MTMR11	rs9410380	9	91453631	C	T	-0.05833	0.011895	9.4e-07	0.490924	31684	TRUE	reported	igd	0.000758	24.0468
eqtl-a-ENSG00000014914	MTMR11	rs10980800	9	114000000	C	T	0.115561	0.014262	5.39e-16	0.22312	31684	TRUE	reported	igd	0.002068	65.6472
eqtl-a-ENSG00000014914	MTMR11	rs35979828	12	54685880	T	C	0.17834	0.025605	3.28e-12	0.057106	29836	TRUE	reported	igd	0.001623	48.5078
eqtl-a-ENSG00000014914	MTMR11	rs1800973	12	69744014	A	C	0.150653	0.023909	2.96e-10	0.066173	28627	TRUE	reported	igd	0.001385	39.7011
eqtl-a-ENSG00000014914	MTMR11	rs6561151	13	44484706	A	G	-0.06286	0.013749	4.84e-06	0.249245	31569	TRUE	reported	igd	0.000662	20.9
eqtl-a-ENSG00000014914	MTMR11	rs7178572	15	77747190	G	A	0.083609	0.012869	8.21e-11	0.691702	31684	TRUE	reported	igd	0.00133	42.2057
eqtl-a-ENSG00000014914	MTMR11	rs13333054	16	86011033	T	C	-0.15403	0.014519	2.72e-26	0.211395	31684	TRUE	reported	igd	0.003539	112.532
eqtl-a-ENSG00000014914	MTMR11	rs7212590	17	57885709	T	C	0.202865	0.020719	1.23e-22	0.090079	31569	TRUE	reported	igd	0.003028	95.8654
eqtl-a-ENSG00000014914	MTMR11	rs4065321	17	38143548	T	C	0.057975	0.011931	1.18e-06	0.539612	31683	TRUE	reported	igd	0.000745	23.6102
eqtl-a-ENSG00000014914	MTMR11	rs1077667	19	6668972	T	C	0.069021	0.014358	1.53e-06	0.219918	31684	TRUE	reported	igd	0.000729	23.1078
eqtl-a-ENSG00000014914	MTMR11	rs12459847	19	45751157	C	G	-0.0621	0.01356	4.66e-06	0.25993	31569	TRUE	reported	igd	0.000664	20.9697
eqtl-a-ENSG00000014914	MTMR11	rs4142441	20	42839620	G	A	0.171519	0.016336	8.71e-26	0.156066	31599	TRUE	reported	igd	0.003477	110.231
eqtl-a-ENSG00000014914	MTMR11	rs17196752	20	48887268	T	C	-0.10156	0.014825	7.36e-12	0.20106	31684	TRUE	reported	igd	0.001479	46.9239
eqtl-a-ENSG00000014914	MTMR11	rs372883	21	30717737	C	T	0.059782	0.011894	5e-07	0.494776	31684	TRUE	reported	igd	0.000797	25.2631
eqtl-a-ENSG00000014919	COX15	rs138638773	10	102000000	T	C	-0.22856	0.049616	4.09e-06	0.014581	10596	TRUE	reported	igd	0.001999	21.2166
eqtl-a-ENSG00000014919	COX15	rs12779255	10	101000000	A	T	-0.25024	0.011965	3.89e-97	0.400072	31504	TRUE	reported	igd	0.013695	437.418
eqtl-a-ENSG00000014919	COX15	rs9988679	10	101000000	A	G	0.0643	0.012115	1.11e-07	0.595494	31684	TRUE	reported	igd	0.000888	28.1691
eqtl-a-ENSG00000015133	CCDC88C	rs17802308	14	91751808	C	G	-0.11224	0.015888	1.62e-12	0.168082	24673	TRUE	reported	igd	0.002018	49.8961
eqtl-a-ENSG00000015133	CCDC88C	rs1285834	14	91873553	A	C	-0.13174	0.011984	4.11e-28	0.426378	26196	TRUE	reported	igd	0.004592	120.843
eqtl-a-ENSG00000015133	CCDC88C	rs6137473	20	21884693	A	G	-0.05713	0.012052	2.14e-06	0.580687	26196	TRUE	reported	igd	0.000857	22.465
eqtl-a-ENSG00000015475	BID	rs56388170	7	28724374	T	G	0.071157	0.013114	5.76e-08	0.289189	31141	TRUE	reported	igd	0.000945	29.4416
eqtl-a-ENSG00000015475	BID	rs3788279	22	18200386	A	G	0.171686	0.011816	7.8e-48	0.503326	31469	TRUE	reported	igd	0.006664	211.117
eqtl-a-ENSG00000015475	BID	rs61500625	22	18262577	A	G	0.218697	0.036935	3.2e-09	0.026611	16905	TRUE	reported	igd	0.00207	35.0564
eqtl-a-ENSG00000015532	XYLT2	rs1354034	3	56849749	C	T	0.081761	0.012231	2.31e-11	0.618137	31684	TRUE	reported	igd	0.001408	44.6824
eqtl-a-ENSG00000015532	XYLT2	rs8064111	16	85947475	T	C	-0.08935	0.017348	2.6e-07	0.135976	31569	TRUE	reported	igd	0.00084	26.5271
eqtl-a-ENSG00000015532	XYLT2	rs58692908	17	48413454	T	A	-0.19847	0.014796	5.01e-41	0.199638	31568	TRUE	reported	igd	0.005668	179.921
eqtl-a-ENSG00000017260	ATP2C1	rs852213	3	131000000	G	C	0.08808	0.013548	7.96e-11	0.739971	21313	TRUE	reported	igd	0.001979	42.2627
eqtl-a-ENSG00000017260	ATP2C1	rs2669858	3	131000000	G	A	0.236909	0.015413	2.59e-53	0.178519	31680	TRUE	reported	igd	0.007402	236.232
eqtl-a-ENSG00000017260	ATP2C1	rs1354034	3	56849749	C	T	0.063682	0.012239	1.96e-07	0.618137	31684	TRUE	reported	igd	0.000854	27.0737
eqtl-a-ENSG00000017260	ATP2C1	rs149110519	6	144000000	T	C	0.126935	0.026636	1.88e-06	0.052616	25735	TRUE	reported	igd	0.000882	22.7081
eqtl-a-ENSG00000017483	SLC38A5	rs3896594	2	8762414	G	T	0.069499	0.012266	1.47e-08	0.377086	9188	TRUE	reported	igd	0.003482	32.0942
eqtl-a-ENSG00000017483	SLC38A5	rs628751	6	140000000	A	C	-0.06329	0.011892	1.03e-07	0.505619	9188	TRUE	reported	igd	0.003073	28.3176
eqtl-a-ENSG00000017483	SLC38A5	rs6592965	7	50427982	A	G	-0.39993	0.011481	#######	0.449532	9188	TRUE	reported	igd	0.116652	1213.07
eqtl-a-ENSG00000017483	SLC38A5	rs8013143	14	23494277	G	A	-0.063	0.013174	1.73e-06	0.284972	8850	TRUE	reported	igd	0.002578	22.8652
eqtl-a-ENSG00000017483	SLC38A5	rs225245	17	33946107	G	A	-0.13594	0.011934	4.68e-30	0.440335	9188	TRUE	reported	igd	0.013924	129.708
eqtl-a-ENSG00000017483	SLC38A5	rs6084653	20	4157072	G	C	-0.0576	0.012343	3.07e-06	0.36636	9188	TRUE	reported	igd	0.002364	21.7687
eqtl-a-ENSG00000017797	RALBP1	rs2594836	5	173000000	A	G	-0.08011	0.013722	5.3e-09	0.749651	31569	TRUE	reported	igd	0.001078	34.0767
eqtl-a-ENSG00000017797	RALBP1	rs9480866	6	109000000	T	C	0.081978	0.016181	4.06e-07	0.160953	31684	TRUE	reported	igd	0.000809	25.6658
eqtl-a-ENSG00000017797	RALBP1	rs56388170	7	28724374	T	G	0.068681	0.013115	1.63e-07	0.289189	31355	TRUE	reported	igd	0.000874	27.4245
eqtl-a-ENSG00000017797	RALBP1	rs35979828	12	54685880	T	C	0.119983	0.025629	2.85e-06	0.057106	29836	TRUE	reported	igd	0.000734	21.9149
eqtl-a-ENSG00000017797	RALBP1	rs72941910	18	9358227	A	G	-0.25084	0.025477	7.15e-23	0.057509	26376	TRUE	reported	igd	0.003662	96.9282
eqtl-a-ENSG00000017797	RALBP1	rs117549632	18	9439544	C	T	1.03652	0.020731	#######	0.07576	31230	TRUE	reported	igd	0.074113	2499.65
eqtl-a-ENSG00000017797	RALBP1	rs12967516	18	9685156	A	G	0.195918	0.03931	6.23e-07	0.023433	29677	TRUE	reported	igd	0.000836	24.8384
eqtl-a-ENSG00000017797	RALBP1	rs12150726	18	8976685	A	G	0.108463	0.018414	3.86e-09	0.118174	31684	TRUE	reported	igd	0.001094	34.6913
eqtl-a-ENSG00000017797	RALBP1	rs62088916	18	9617586	T	C	0.667196	0.043742	1.57e-52	0.018558	25309	TRUE	reported	igd	0.009109	232.636
eqtl-a-ENSG00000017797	RALBP1	rs11876700	18	9520003	G	C	0.453951	0.022684	4.33e-89	0.072148	31569	TRUE	reported	igd	0.012527	400.46
eqtl-a-ENSG00000017797	RALBP1	rs116953370	18	9677288	G	T	-0.25201	0.045785	3.71e-08	0.017157	26670	TRUE	reported	igd	0.001135	30.294
eqtl-a-ENSG00000018280	SLC11A1	rs62182121	2	219000000	C	T	-0.95068	0.037177	#######	0.025127	29949	TRUE	reported	igd	0.021368	653.877
eqtl-a-ENSG00000018280	SLC11A1	rs10187424	2	85794297	C	T	0.107017	0.012022	5.5e-19	0.420816	31684	TRUE	reported	igd	0.002495	79.2377
eqtl-a-ENSG00000018280	SLC11A1	rs13004810	2	220000000	T	C	0.394403	0.053324	1.4e-13	0.012568	7917	TRUE	reported	igd	0.006863	54.693
eqtl-a-ENSG00000018280	SLC11A1	rs17572109	2	219000000	A	G	0.49284	0.014419	#######	0.195642	28802	TRUE	reported	igd	0.038983	1168.27
eqtl-a-ENSG00000018280	SLC11A1	rs74270368	2	219000000	T	C	-0.08568	0.01781	1.5e-06	0.12783	31270	TRUE	reported	igd	0.00074	23.1434
eqtl-a-ENSG00000018280	SLC11A1	rs111995121	2	219000000	G	T	0.781912	0.038082	1.1e-93	0.024309	31197	TRUE	reported	igd	0.013334	421.56
eqtl-a-ENSG00000018280	SLC11A1	rs12472559	2	219000000	G	A	0.264239	0.036516	4.61e-13	0.027208	8144	TRUE	reported	igd	0.006389	52.3499
eqtl-a-ENSG00000018280	SLC11A1	rs3774937	4	103000000	C	T	-0.06955	0.012739	4.77e-08	0.320593	31569	TRUE	reported	igd	0.000943	29.8063
eqtl-a-ENSG00000018280	SLC11A1	rs56330463	5	148000000	C	T	-0.0659	0.012055	4.59e-08	0.582097	31569	TRUE	reported	igd	0.000946	29.8819
eqtl-a-ENSG00000018280	SLC11A1	rs11967684	6	31199766	A	G	-0.05692	0.012362	4.12e-06	0.363875	30603	TRUE	reported	igd	0.000692	21.2037
eqtl-a-ENSG00000018280	SLC11A1	rs149110519	6	144000000	T	C	0.429892	0.026411	1.44e-59	0.052616	25735	TRUE	reported	igd	0.01019	264.92
eqtl-a-ENSG00000018280	SLC11A1	rs149007767	7	50370254	T	C	-0.1224	0.01665	1.96e-13	0.149708	30077	TRUE	reported	igd	0.001794	54.0436
eqtl-a-ENSG00000018280	SLC11A1	rs56388170	7	28724374	T	G	-0.09997	0.0131	2.33e-14	0.289189	31355	TRUE	reported	igd	0.001854	58.2318
eqtl-a-ENSG00000018280	SLC11A1	rs13277976	8	61679038	T	A	-0.10822	0.014479	7.77e-14	0.785822	31569	TRUE	reported	igd	0.001766	55.8612
eqtl-a-ENSG00000018699	TTC27	rs112802653	2	32910246	G	A	0.167899	0.030471	3.59e-08	0.039641	29141	TRUE	reported	igd	0.001041	30.359
eqtl-a-ENSG00000018699	TTC27	rs3818265	2	32955837	T	C	-0.1738	0.01321	1.57e-39	0.722435	30847	TRUE	reported	igd	0.00558	173.071
eqtl-a-ENSG00000018699	TTC27	rs34549288	2	32875084	C	T	-0.57888	0.01728	#######	0.125694	31172	TRUE	reported	igd	0.03475	1122.17
eqtl-a-ENSG00000018699	TTC27	rs2942168	17	43714850	A	G	-0.07443	0.015143	8.86e-07	0.190519	27721	TRUE	reported	igd	0.000871	24.1574
eqtl-a-ENSG00000019102	VSIG2	rs1354034	3	56849749	C	T	0.197632	0.012137	1.29e-59	0.618137	31684	TRUE	reported	igd	0.008299	265.138
eqtl-a-ENSG00000019102	VSIG2	rs10761741	10	65066186	T	G	0.084649	0.012035	2.01e-12	0.420816	31684	TRUE	reported	igd	0.001559	49.4709
eqtl-a-ENSG00000019102	VSIG2	rs12293621	11	125000000	C	A	0.152212	0.013542	2.6e-29	0.258014	31684	TRUE	reported	igd	0.003971	126.326
eqtl-a-ENSG00000019102	VSIG2	rs4326844	12	54736470	G	A	0.059703	0.012106	8.15e-07	0.593314	31684	TRUE	reported	igd	0.000767	24.3203
eqtl-a-ENSG00000019102	VSIG2	rs9915021	17	33976619	T	C	0.143416	0.0252	1.26e-08	0.059154	31569	TRUE	reported	igd	0.001025	32.3877
eqtl-a-ENSG00000019169	MARCO	rs141094656	1	92753336	C	T	-0.46629	0.042849	1.4e-27	0.019514	21629	TRUE	reported	igd	0.005445	118.409
eqtl-a-ENSG00000019169	MARCO	rs2630709	2	8445160	T	A	-0.08324	0.011884	2.48e-12	0.493998	31569	TRUE	reported	igd	0.001552	49.0572
eqtl-a-ENSG00000019169	MARCO	rs72839635	2	119000000	T	C	-0.36137	0.034516	1.19e-25	0.03043	27980	TRUE	reported	igd	0.003902	109.6
eqtl-a-ENSG00000019169	MARCO	rs72834477	2	120000000	T	C	-0.34445	0.020624	1.28e-62	0.089715	31180	TRUE	reported	igd	0.008867	278.918
eqtl-a-ENSG00000019169	MARCO	rs185273710	2	120000000	A	G	0.218824	0.036433	1.9e-09	0.027368	3252	TRUE	reported	igd	0.010971	36.0521
eqtl-a-ENSG00000019169	MARCO	rs12998257	2	120000000	G	C	-0.62157	0.017029	#######	0.128006	29902	TRUE	reported	igd	0.042656	1332.23
eqtl-a-ENSG00000019169	MARCO	rs11904650	2	120000000	G	A	-0.85824	0.032011	#######	0.034053	26894	TRUE	reported	igd	0.026032	718.75
eqtl-a-ENSG00000019169	MARCO	rs77732366	2	120000000	T	C	0.228839	0.044195	2.25e-07	0.018442	24542	TRUE	reported	igd	0.001091	26.8084
eqtl-a-ENSG00000019169	MARCO	rs12478601	2	43721508	T	C	-0.11596	0.011999	4.26e-22	0.574604	31300	TRUE	reported	igd	0.002975	93.3991
eqtl-a-ENSG00000019169	MARCO	rs66583010	2	120000000	T	C	-0.39068	0.024613	9.69e-57	0.061195	30077	TRUE	reported	igd	0.008308	251.945
eqtl-a-ENSG00000019169	MARCO	rs78119540	2	120000000	G	A	0.225183	0.048162	2.93e-06	0.015487	23929	TRUE	reported	igd	0.000913	21.8584
eqtl-a-ENSG00000019169	MARCO	rs79321128	2	120000000	A	G	0.288376	0.043413	3.08e-11	0.019102	25754	TRUE	reported	igd	0.00171	44.1208
eqtl-a-ENSG00000019169	MARCO	rs12485444	3	188000000	A	T	0.099948	0.011876	3.89e-17	0.509196	31240	TRUE	reported	igd	0.002262	70.8256
eqtl-a-ENSG00000019169	MARCO	rs3774937	4	103000000	C	T	-0.06601	0.012741	2.2e-07	0.320593	31569	TRUE	reported	igd	0.00085	26.8421
eqtl-a-ENSG00000019169	MARCO	rs116685461	6	31315512	A	G	0.087797	0.017561	5.74e-07	0.132122	27611	TRUE	reported	igd	0.000904	24.9941
eqtl-a-ENSG00000019169	MARCO	rs149007767	7	50370254	T	C	-0.14364	0.016638	5.96e-18	0.149708	30077	TRUE	reported	igd	0.002472	74.5297
eqtl-a-ENSG00000019169	MARCO	rs10098310	8	131000000	A	G	-0.05545	0.012031	4.05e-06	0.575007	31569	TRUE	reported	igd	0.000672	21.2396
eqtl-a-ENSG00000019169	MARCO	rs2157770	9	137000000	G	A	-0.08535	0.012614	1.32e-11	0.332411	23876	TRUE	reported	igd	0.001914	45.7816
eqtl-a-ENSG00000019169	MARCO	rs2239630	14	23589349	G	A	0.054664	0.011903	4.38e-06	0.519173	31569	TRUE	reported	igd	0.000668	21.0877
eqtl-a-ENSG00000019169	MARCO	rs8022179	14	104000000	A	T	0.063016	0.013363	2.41e-06	0.727869	30165	TRUE	reported	igd	0.000737	22.2382
eqtl-a-ENSG00000019169	MARCO	rs2143606	20	42838550	G	A	0.059334	0.011902	6.2e-07	0.480514	31684	TRUE	reported	igd	0.000784	24.8505
eqtl-a-ENSG00000019485	PRDM11	rs1545466	11	45414183	A	G	0.085877	0.011886	5e-13	0.51321	31256	TRUE	reported	igd	0.001667	52.2001
eqtl-a-ENSG00000019485	PRDM11	rs2863165	11	45228847	A	T	0.134467	0.012104	1.13e-28	0.398422	31254	TRUE	reported	igd	0.003933	123.405
eqtl-a-ENSG00000019485	PRDM11	rs12363092	11	45121892	T	G	0.082366	0.01374	2.04e-09	0.24933	31255	TRUE	reported	igd	0.001148	35.9342
eqtl-a-ENSG00000019582	CD74	rs504848	1	161000000	T	C	-0.063	0.011973	1.43e-07	0.441839	31355	TRUE	reported	igd	0.000882	27.6807
eqtl-a-ENSG00000019582	CD74	rs12478601	2	43721508	T	C	0.066614	0.012025	3.03e-08	0.574604	31086	TRUE	reported	igd	0.000986	30.684
eqtl-a-ENSG00000019582	CD74	rs34794906	6	31237858	C	T	-0.06914	0.01285	7.44e-08	0.310471	27280	TRUE	reported	igd	0.00106	28.9433
eqtl-a-ENSG00000019582	CD74	rs10844706	12	9910132	A	C	-0.05741	0.012318	3.15e-06	0.37005	31355	TRUE	reported	igd	0.000692	21.7228
eqtl-a-ENSG00000019582	CD74	rs13330176	16	86019087	A	T	-0.07522	0.014439	1.89e-07	0.21644	31026	TRUE	reported	igd	0.000874	27.1393
eqtl-a-ENSG00000019582	CD74	rs6498114	16	10964118	T	G	-0.06592	0.013653	1.38e-06	0.745537	31470	TRUE	reported	igd	0.00074	23.307
eqtl-a-ENSG00000019582	CD74	rs2305480	17	38062196	A	G	-0.07345	0.011973	8.54e-10	0.440477	31086	TRUE	reported	igd	0.001209	37.6297
eqtl-a-ENSG00000019582	CD74	rs4810485	20	44747947	G	T	-0.08132	0.01367	2.71e-09	0.746826	31086	TRUE	reported	igd	0.001137	35.3824
eqtl-a-ENSG00000019995	ZRANB1	rs190117883	10	127000000	T	C	0.932702	0.018439	#######	0.097753	27816	TRUE	reported	igd	0.084235	2558.41
eqtl-a-ENSG00000019995	ZRANB1	rs76798703	10	127000000	G	C	-0.18689	0.027089	5.23e-12	0.050678	31240	TRUE	reported	igd	0.001521	47.5955
eqtl-a-ENSG00000019995	ZRANB1	rs117385447	10	127000000	T	C	-0.14924	0.026331	1.45e-08	0.053878	27069	TRUE	reported	igd	0.001185	32.1194
eqtl-a-ENSG00000019995	ZRANB1	rs225245	17	33946107	G	A	-0.06576	0.011976	3.99e-08	0.440335	31355	TRUE	reported	igd	0.000961	30.1513
eqtl-a-ENSG00000020181	ADGRA2	rs7827048	8	37656183	T	C	-0.35308	0.011546	#######	0.527893	25779	TRUE	reported	igd	0.035008	935.125
eqtl-a-ENSG00000020181	ADGRA2	rs77626567	8	37621477	G	A	-0.23398	0.031802	1.87e-13	0.036203	25847	TRUE	reported	igd	0.00209	54.13
eqtl-a-ENSG00000020181	ADGRA2	rs2157770	9	137000000	G	A	-0.05962	0.012624	2.33e-06	0.332411	23876	TRUE	reported	igd	0.000933	22.3009
eqtl-a-ENSG00000020922	MRE11	rs2658762	11	93225709	G	A	0.083087	0.012349	1.71e-11	0.6358	26609	TRUE	reported	igd	0.001698	45.2683
eqtl-a-ENSG00000020922	MRE11	rs598645	11	94071745	T	A	0.406938	0.011762	#######	0.618151	26483	TRUE	reported	igd	0.043246	1196.95
eqtl-a-ENSG00000020922	MRE11	rs518276	11	94167257	A	G	0.500156	0.011428	#######	0.394297	26494	TRUE	reported	igd	0.067423	1915.3
eqtl-a-ENSG00000020922	MRE11	rs476209	11	94332731	T	G	0.15952	0.015441	5.09e-25	0.179789	26609	TRUE	reported	igd	0.003995	106.726
eqtl-a-ENSG00000020922	MRE11	rs77097586	11	94528954	T	C	-0.15479	0.02185	1.4e-12	0.0804	24061	TRUE	reported	igd	0.002081	50.1828
eqtl-a-ENSG00000021300	PLEKHB1	rs3177928	6	32412435	A	G	0.096309	0.016425	4.53e-09	0.155018	29827	TRUE	reported	igd	0.001151	34.3793
eqtl-a-ENSG00000021300	PLEKHB1	rs10944479	6	90880393	A	G	-0.09258	0.01558	2.81e-09	0.176852	28288	TRUE	reported	igd	0.001247	35.3075
eqtl-a-ENSG00000021300	PLEKHB1	rs917116	7	28172739	G	T	-0.08459	0.013722	7.06e-10	0.250264	31569	TRUE	reported	igd	0.001202	37.9998
eqtl-a-ENSG00000021300	PLEKHB1	rs3741147	11	73366751	G	T	0.479207	0.016896	#######	0.135856	31684	TRUE	reported	igd	0.024761	804.39
eqtl-a-ENSG00000021300	PLEKHB1	rs2851712	11	73913949	A	G	0.24778	0.035829	4.66e-12	0.971698	29084	TRUE	reported	igd	0.001642	47.8221
eqtl-a-ENSG00000021300	PLEKHB1	rs78735409	11	74148731	A	G	-0.24954	0.043189	7.57e-09	0.019319	20966	TRUE	reported	igd	0.00159	33.3798
eqtl-a-ENSG00000021300	PLEKHB1	rs117793089	11	73462481	A	G	-0.42165	0.039709	2.44e-26	0.022808	27721	TRUE	reported	igd	0.004051	112.744
eqtl-a-ENSG00000021300	PLEKHB1	rs111505943	11	73729769	C	T	-0.21492	0.023968	3.05e-19	0.065618	29253	TRUE	reported	igd	0.002741	80.3944
eqtl-a-ENSG00000021300	PLEKHB1	rs10774624	12	112000000	A	G	-0.06389	0.011927	8.46e-08	0.538565	28089	TRUE	reported	igd	0.001021	28.6945
eqtl-a-ENSG00000021300	PLEKHB1	rs9303525	17	44187257	G	A	-0.0738	0.014867	6.89e-07	0.199985	31137	TRUE	reported	igd	0.000791	24.6428
eqtl-a-ENSG00000021300	PLEKHB1	rs713875	22	30592487	G	C	-0.06394	0.011908	7.91e-08	0.526599	31185	TRUE	reported	igd	0.000924	28.8287
eqtl-a-ENSG00000021355	SERPINB1	rs160666	6	2774052	C	A	0.116817	0.012855	1.02e-19	0.307941	31684	TRUE	reported	igd	0.0026	82.5735
eqtl-a-ENSG00000021355	SERPINB1	rs6915667	6	2910529	G	A	-0.23834	0.018145	2.07e-39	0.120908	31562	TRUE	reported	igd	0.005437	172.52
eqtl-a-ENSG00000021355	SERPINB1	rs15286	6	2833739	G	A	-0.49081	0.012627	#######	0.72207	31355	TRUE	reported	igd	0.045969	1510.72
eqtl-a-ENSG00000021355	SERPINB1	rs9378712	6	2572650	G	T	-0.07374	0.013143	2.01e-08	0.286976	31565	TRUE	reported	igd	0.000996	31.4804
eqtl-a-ENSG00000021355	SERPINB1	rs149007767	7	50370254	T	C	-0.09078	0.016664	5.1e-08	0.149708	30077	TRUE	reported	igd	0.000986	29.6744
eqtl-a-ENSG00000021355	SERPINB1	rs3859192	17	38128648	T	C	0.074684	0.011934	3.9e-10	0.455547	31684	TRUE	reported	igd	0.001234	39.1587
eqtl-a-ENSG00000021488	SLC7A9	rs150688658	19	33289114	G	A	-0.25423	0.046595	4.86e-08	0.016555	6735	TRUE	reported	igd	0.004401	29.7601
eqtl-a-ENSG00000021488	SLC7A9	rs17238865	19	33349179	A	G	0.521175	0.017181	#######	0.129411	30859	TRUE	reported	igd	0.028957	920.158
eqtl-a-ENSG00000021488	SLC7A9	rs7252338	19	33483562	G	A	0.214729	0.029678	4.65e-13	0.041818	30399	TRUE	reported	igd	0.001719	52.346
eqtl-a-ENSG00000021488	SLC7A9	rs73030677	19	33125043	C	T	-0.24182	0.022752	2.19e-26	0.073254	30077	TRUE	reported	igd	0.003742	112.962
eqtl-a-ENSG00000021488	SLC7A9	rs11667586	19	33338073	C	T	0.387594	0.017158	#######	0.134111	26996	TRUE	reported	igd	0.018552	510.251
eqtl-a-ENSG00000021762	OSBPL5	rs10489481	1	185000000	A	G	0.059903	0.012809	2.92e-06	0.314428	31355	TRUE	reported	igd	0.000697	21.8691
eqtl-a-ENSG00000021762	OSBPL5	rs35963943	3	18751611	A	G	0.07679	0.016386	2.78e-06	0.156079	31355	TRUE	reported	igd	0.0007	21.9591
eqtl-a-ENSG00000021762	OSBPL5	rs11605446	11	3169388	A	G	-0.59078	0.045103	3.35e-39	0.017511	14141	TRUE	reported	igd	0.011987	171.546
eqtl-a-ENSG00000021762	OSBPL5	rs7933398	11	3102918	G	C	0.11184	0.014713	2.93e-14	0.204999	30688	TRUE	reported	igd	0.001879	57.7789
eqtl-a-ENSG00000021762	OSBPL5	rs11026100	11	3261390	C	G	-0.11735	0.012548	8.57e-21	0.337549	31352	TRUE	reported	igd	0.002782	87.46
eqtl-a-ENSG00000021762	OSBPL5	rs2056423	11	3142477	A	G	0.383982	0.011768	#######	0.38982	22995	TRUE	reported	igd	0.044254	1064.63
eqtl-a-ENSG00000021762	OSBPL5	rs9600235	13	74704287	T	C	0.077442	0.016897	4.58e-06	0.144868	31468	TRUE	reported	igd	0.000667	21.0034
eqtl-a-ENSG00000022267	FHL1	rs1354034	3	56849749	C	T	0.162276	0.012174	1.55e-40	0.618137	14263	TRUE	reported	igd	0.012304	177.656
eqtl-a-ENSG00000022267	FHL1	rs11604127	11	196944	T	C	0.118947	0.014543	2.86e-16	0.211394	8362	TRUE	reported	igd	0.007937	66.8835
eqtl-a-ENSG00000022267	FHL1	rs10512472	17	33884804	C	T	0.082813	0.015509	9.3e-08	0.179037	14263	TRUE	reported	igd	0.001995	28.5095
eqtl-a-ENSG00000022277	RTF2	rs2594836	5	173000000	A	G	-0.06939	0.013726	4.29e-07	0.749651	25575	TRUE	reported	igd	0.000998	25.5549
eqtl-a-ENSG00000022277	RTF2	rs7846314	8	61650831	T	A	0.088393	0.01553	1.26e-08	0.178349	25575	TRUE	reported	igd	0.001265	32.3939
eqtl-a-ENSG00000022277	RTF2	rs11086548	20	55101530	G	A	0.252675	0.011887	#######	0.415946	21162	TRUE	reported	igd	0.020906	451.823
eqtl-a-ENSG00000022277	RTF2	rs3761207	20	54986375	A	G	0.094188	0.014462	7.38e-11	0.215163	24083	TRUE	reported	igd	0.001758	42.4143
eqtl-a-ENSG00000022556	NLRP2	rs148656985	19	55545662	C	T	-0.25557	0.040928	4.25e-10	0.021553	15509	TRUE	reported	igd	0.002508	38.9887
eqtl-a-ENSG00000022556	NLRP2	rs55650192	19	55600990	A	G	-0.19745	0.022323	9.14e-19	0.076556	19406	TRUE	reported	igd	0.004015	78.2275
eqtl-a-ENSG00000022556	NLRP2	rs35450746	19	55482235	C	T	0.42524	0.013983	#######	0.217231	26032	TRUE	reported	igd	0.034311	924.837
eqtl-a-ENSG00000022556	NLRP2	rs59357040	19	55455390	A	G	0.578572	0.018617	#######	0.10714	26403	TRUE	reported	igd	0.03529	965.766
eqtl-a-ENSG00000022556	NLRP2	rs35242182	19	55480518	C	T	-0.35764	0.047568	5.54e-14	0.015844	7353	TRUE	reported	igd	0.007629	56.5124
eqtl-a-ENSG00000022567	SLC45A4	rs1134924	5	179000000	T	C	0.0703	0.011904	3.51e-09	0.525141	30842	TRUE	reported	igd	0.00113	34.8737
eqtl-a-ENSG00000022567	SLC45A4	rs16895831	6	42515791	T	C	0.087862	0.0146	1.77e-09	0.209742	27510	TRUE	reported	igd	0.001315	36.2111
eqtl-a-ENSG00000022567	SLC45A4	rs149110519	6	144000000	T	C	-0.20807	0.0266	5.19e-15	0.052616	25462	TRUE	reported	igd	0.002397	61.1802
eqtl-a-ENSG00000022567	SLC45A4	rs2063386	8	142000000	G	A	0.071447	0.011964	2.35e-09	0.44397	26304	TRUE	reported	igd	0.001354	35.6612
eqtl-a-ENSG00000022567	SLC45A4	rs12544261	8	142000000	A	C	0.126583	0.012281	6.56e-25	0.369988	26633	TRUE	reported	igd	0.003973	106.224
eqtl-a-ENSG00000022567	SLC45A4	rs13267647	8	142000000	T	G	-0.17989	0.012209	3.88e-49	0.373726	31244	TRUE	reported	igd	0.0069	217.083
eqtl-a-ENSG00000022567	SLC45A4	rs141832319	8	142000000	T	C	0.610491	0.04292	6.5e-46	0.019332	26897	TRUE	reported	igd	0.007466	202.31
eqtl-a-ENSG00000022567	SLC45A4	rs34510023	8	142000000	C	T	-0.50987	0.015989	#######	0.152522	27421	TRUE	reported	igd	0.03576	1016.88
eqtl-a-ENSG00000022567	SLC45A4	rs741738	11	309508	A	G	-0.07525	0.014995	5.2e-07	0.195461	17550	TRUE	reported	igd	0.001433	25.1813
eqtl-a-ENSG00000022567	SLC45A4	rs3859192	17	38128648	T	C	-0.05853	0.011941	9.5e-07	0.455547	31256	TRUE	reported	igd	0.000768	24.024
eqtl-a-ENSG00000022840	RNF10	rs3896594	2	8762414	G	T	0.056969	0.012271	3.44e-06	0.377086	31569	TRUE	reported	igd	0.000682	21.5523
eqtl-a-ENSG00000022840	RNF10	rs1354034	3	56849749	C	T	-0.06013	0.01224	8.99e-07	0.618137	31684	TRUE	reported	igd	0.000761	24.1331
eqtl-a-ENSG00000022840	RNF10	rs643381	6	140000000	A	C	-0.06886	0.011889	6.96e-09	0.501255	30971	TRUE	reported	igd	0.001082	33.544
eqtl-a-ENSG00000022840	RNF10	rs12212092	6	30128442	T	C	-0.13693	0.023591	6.46e-09	0.068141	26412	TRUE	reported	igd	0.001274	33.6874
eqtl-a-ENSG00000022840	RNF10	rs6592965	7	50427982	A	G	0.097456	0.011936	3.22e-16	0.449532	31684	TRUE	reported	igd	0.0021	66.657
eqtl-a-ENSG00000022840	RNF10	rs8903	12	121000000	C	T	0.379209	0.012194	#######	0.664417	31669	TRUE	reported	igd	0.029634	967.088
eqtl-a-ENSG00000022840	RNF10	rs75268007	12	122000000	G	C	0.12804	0.017899	8.46e-13	0.126057	31567	TRUE	reported	igd	0.001618	51.1678
eqtl-a-ENSG00000022840	RNF10	rs113566038	12	121000000	T	C	-0.11796	0.022506	1.59e-07	0.075498	24963	TRUE	reported	igd	0.001099	27.4687
eqtl-a-ENSG00000022840	RNF10	rs10849785	12	121000000	T	C	0.128962	0.024087	8.6e-08	0.065183	31355	TRUE	reported	igd	0.000913	28.6645
eqtl-a-ENSG00000022840	RNF10	rs8073060	17	33875262	A	T	0.378388	0.01252	#######	0.305723	31185	TRUE	reported	igd	0.028457	913.381
eqtl-a-ENSG00000022840	RNF10	rs8887	19	4502201	C	T	0.080209	0.011922	1.72e-11	0.539821	27399	TRUE	reported	igd	0.001649	45.2576
eqtl-a-ENSG00000022840	RNF10	rs6084653	20	4157072	G	C	-0.21749	0.012217	6.7e-71	0.36636	31569	TRUE	reported	igd	0.00994	316.923
eqtl-a-ENSG00000022840	RNF10	rs6014993	20	55991637	G	A	0.071129	0.011891	2.21e-09	0.490224	26332	TRUE	reported	igd	0.001357	35.7804
eqtl-a-ENSG00000022976	ZNF839	rs1532331	5	43116830	T	G	0.077866	0.012784	1.12e-09	0.683885	31644	TRUE	reported	igd	0.001171	37.098
eqtl-a-ENSG00000022976	ZNF839	rs2251246	14	102000000	A	G	-0.11857	0.018696	2.27e-10	0.114063	31643	TRUE	reported	igd	0.00127	40.22
eqtl-a-ENSG00000022976	ZNF839	rs11626217	14	103000000	A	G	-0.13518	0.013453	9.34e-24	0.735921	26379	TRUE	reported	igd	0.003813	100.964
eqtl-a-ENSG00000023171	GRAMD1B	rs10893036	11	123000000	A	G	-0.26295	0.015775	2.2e-62	0.167737	25738	TRUE	reported	igd	0.01068	277.837
eqtl-a-ENSG00000023171	GRAMD1B	rs2282561	11	123000000	T	C	0.176336	0.019563	2e-19	0.10254	26196	TRUE	reported	igd	0.003092	81.239
eqtl-a-ENSG00000023171	GRAMD1B	rs55837399	11	123000000	T	A	0.311765	0.014848	6.9e-98	0.193113	25751	TRUE	reported	igd	0.016834	440.874
eqtl-a-ENSG00000023171	GRAMD1B	rs35923643	11	123000000	G	A	0.298945	0.014506	2.32e-94	0.20576	26079	TRUE	reported	igd	0.016024	424.666
eqtl-a-ENSG00000023191	RNH1	rs7942030	11	549959	T	C	-0.16923	0.015601	2.05e-27	0.825051	22743	TRUE	reported	igd	0.005147	117.657
eqtl-a-ENSG00000023191	RNH1	rs10902149	11	388298	G	A	0.0692	0.012841	7.09e-08	0.688708	22928	TRUE	reported	igd	0.001265	29.0389
eqtl-a-ENSG00000023191	RNH1	rs12419766	11	503710	T	C	-0.4526	0.017974	#######	0.119124	27283	TRUE	reported	igd	0.022713	634.023
eqtl-a-ENSG00000023330	ALAS1	rs411457	3	52228150	T	A	0.124439	0.011878	1.11e-25	0.529256	23508	TRUE	reported	igd	0.004647	109.75
eqtl-a-ENSG00000023330	ALAS1	rs3774937	4	103000000	C	T	0.063672	0.012741	5.82e-07	0.320593	31355	TRUE	reported	igd	0.000796	24.9706
eqtl-a-ENSG00000023330	ALAS1	rs56330463	5	148000000	C	T	0.064323	0.012055	9.51e-08	0.582097	31355	TRUE	reported	igd	0.000907	28.468
eqtl-a-ENSG00000023445	BIRC3	rs7665090	4	104000000	G	A	-0.06058	0.011893	3.52e-07	0.494318	31300	TRUE	reported	igd	0.000828	25.9392
eqtl-a-ENSG00000023445	BIRC3	rs3129055	6	29670261	G	A	0.06653	0.013761	1.34e-06	0.248502	30602	TRUE	reported	igd	0.000763	23.3718
eqtl-a-ENSG00000023445	BIRC3	rs17882391	11	102000000	G	A	-0.54148	0.022451	#######	0.072798	25213	TRUE	reported	igd	0.022552	581.673
eqtl-a-ENSG00000023697	DERA	rs6569992	6	135000000	A	G	0.074112	0.015003	7.82e-07	0.195217	31300	TRUE	reported	igd	0.000779	24.401
eqtl-a-ENSG00000023697	DERA	rs11056593	12	15821613	G	A	-0.0796	0.014123	1.74e-08	0.230166	31684	TRUE	reported	igd	0.001002	31.766
eqtl-a-ENSG00000023697	DERA	rs79082473	12	15983904	T	C	-0.40887	0.034397	1.39e-32	0.030578	29177	TRUE	reported	igd	0.004819	141.284
eqtl-a-ENSG00000023892	DEF6	rs1354034	3	56849749	C	T	-0.07047	0.012236	8.47e-09	0.618137	30721	TRUE	reported	igd	0.001078	33.1638
eqtl-a-ENSG00000023892	DEF6	rs1326757	6	35748253	C	A	-0.08784	0.012529	2.37e-12	0.658514	30605	TRUE	reported	igd	0.001604	49.1511
eqtl-a-ENSG00000023892	DEF6	rs6457834	6	35536195	A	C	0.104841	0.012839	3.19e-16	0.690034	29939	TRUE	reported	igd	0.002222	66.6773
eqtl-a-ENSG00000023892	DEF6	rs2689089	6	34988391	A	C	0.414313	0.013335	#######	0.752084	30383	TRUE	reported	igd	0.030793	965.256
eqtl-a-ENSG00000023892	DEF6	rs34307089	6	34416441	C	T	0.123782	0.017019	3.52e-13	0.142001	30721	TRUE	reported	igd	0.001719	52.893
eqtl-a-ENSG00000023892	DEF6	rs10947546	6	35408341	A	G	-0.59691	0.032312	3.38e-76	0.034304	30275	TRUE	reported	igd	0.011146	341.235
eqtl-a-ENSG00000023892	DEF6	rs4466998	14	65475540	A	C	-0.058	0.011894	1.08e-06	0.505258	28933	TRUE	reported	igd	0.000821	23.7778
eqtl-a-ENSG00000023902	PLEKHO1	rs16833244	1	150000000	G	C	0.44852	0.024134	4.28e-77	0.063383	25827	TRUE	reported	igd	0.013197	345.362
eqtl-a-ENSG00000023902	PLEKHO1	rs1354034	3	56849749	C	T	0.07858	0.012233	1.33e-10	0.618137	26609	TRUE	reported	igd	0.001548	41.2632
eqtl-a-ENSG00000023902	PLEKHO1	rs149110519	6	144000000	T	C	-0.18792	0.026611	1.64e-12	0.052616	20660	TRUE	reported	igd	0.002408	49.8657
eqtl-a-ENSG00000023902	PLEKHO1	rs56388170	7	28724374	T	G	0.066516	0.013115	3.95e-07	0.289189	26280	TRUE	reported	igd	0.000978	25.7191
eqtl-a-ENSG00000023902	PLEKHO1	rs111778408	14	35572163	A	G	-0.1375	0.019736	3.24e-12	0.100785	25090	TRUE	reported	igd	0.001931	48.5313
eqtl-a-ENSG00000024048	UBR2	rs724016	3	141000000	G	A	-0.06094	0.012003	3.83e-07	0.432429	14263	TRUE	reported	igd	0.001804	25.7732
eqtl-a-ENSG00000024048	UBR2	rs149110519	6	144000000	T	C	-0.20124	0.026604	3.9e-14	0.052616	10586	TRUE	reported	igd	0.005376	57.2062
eqtl-a-ENSG00000024048	UBR2	rs9381192	6	42518706	A	G	-0.11596	0.013205	1.61e-18	0.718957	14262	TRUE	reported	igd	0.005378	77.1115
eqtl-a-ENSG00000024048	UBR2	rs12191298	6	42537608	G	A	-0.44851	0.027446	4.98e-60	0.048505	14261	TRUE	reported	igd	0.018382	267.013
eqtl-a-ENSG00000024048	UBR2	rs149007767	7	50370254	T	C	0.13163	0.016645	2.61e-15	0.149708	13100	TRUE	reported	igd	0.004751	62.5297
eqtl-a-ENSG00000024048	UBR2	rs56388170	7	28724374	T	G	0.06243	0.013117	1.94e-06	0.289189	14263	TRUE	reported	igd	0.001586	22.6497
eqtl-a-ENSG00000024862	CCDC28A	rs6915060	6	139000000	C	T	0.331719	0.012431	#######	0.321745	31683	TRUE	reported	igd	0.021981	712.035
eqtl-a-ENSG00000024862	CCDC28A	rs9385834	6	139000000	A	T	-0.10804	0.014862	3.62e-13	0.199614	31481	TRUE	reported	igd	0.001676	52.8352
eqtl-a-ENSG00000024862	CCDC28A	rs7896783	10	65162153	A	G	0.057589	0.011897	1.29e-06	0.488519	31684	TRUE	reported	igd	0.000739	23.4308
eqtl-a-ENSG00000024862	CCDC28A	rs11189181	10	99144154	G	A	-0.13873	0.012967	1.03e-26	0.297492	31569	TRUE	reported	igd	0.003613	114.464
eqtl-a-ENSG00000024862	CCDC28A	rs7968440	12	51134741	G	A	0.064014	0.0125	3.04e-07	0.346016	31569	TRUE	reported	igd	0.00083	26.224
eqtl-a-ENSG00000025039	RRAGD	rs56330463	5	148000000	C	T	0.070495	0.012053	4.95e-09	0.582097	31569	TRUE	reported	igd	0.001082	34.2073
eqtl-a-ENSG00000025039	RRAGD	rs2594836	5	173000000	A	G	-0.06278	0.013728	4.81e-06	0.749651	31569	TRUE	reported	igd	0.000662	20.9102
eqtl-a-ENSG00000025039	RRAGD	rs3822872	6	90020448	C	T	0.447276	0.014236	#######	0.205652	31683	TRUE	reported	igd	0.030214	987.042
eqtl-a-ENSG00000025039	RRAGD	rs4707512	6	89696501	G	A	-0.10016	0.011899	3.85e-17	0.467437	30902	TRUE	reported	igd	0.002287	70.8457
eqtl-a-ENSG00000025039	RRAGD	rs4593337	6	90296811	G	A	-0.39547	0.017033	#######	0.863854	31227	TRUE	reported	igd	0.01697	539.049
eqtl-a-ENSG00000025039	RRAGD	rs9444630	6	89263474	G	A	-0.06873	0.012142	1.5e-08	0.39873	31682	TRUE	reported	igd	0.00101	32.0446
eqtl-a-ENSG00000025039	RRAGD	rs7197475	16	30642867	T	C	0.057573	0.012232	2.52e-06	0.383279	31300	TRUE	reported	igd	0.000707	22.1517
eqtl-a-ENSG00000025156	HSF2	rs139360283	6	122000000	T	C	-0.52262	0.05026	2.52e-25	0.014116	24803	TRUE	reported	igd	0.00434	108.116
eqtl-a-ENSG00000025156	HSF2	rs12196116	6	123000000	G	A	0.123559	0.014487	1.48e-17	0.213497	30941	TRUE	reported	igd	0.002345	72.7374
eqtl-a-ENSG00000025156	HSF2	rs12665320	6	122000000	T	G	-0.45134	0.02658	1.14e-64	0.051823	30757	TRUE	reported	igd	0.009288	288.325
eqtl-a-ENSG00000025156	HSF2	rs530928	6	123000000	T	C	0.384436	0.012682	#######	0.292119	31470	TRUE	reported	igd	0.028371	918.851
eqtl-a-ENSG00000025434	NR1H3	rs113083342	11	47077699	G	A	-0.3728	0.037672	4.32e-23	0.025436	13013	TRUE	reported	igd	0.00747	97.9178
eqtl-a-ENSG00000025434	NR1H3	rs143506177	11	47285353	C	T	-0.40261	0.040265	1.54e-23	0.022188	24973	TRUE	reported	igd	0.003988	99.9741
eqtl-a-ENSG00000025434	NR1H3	rs11039186	11	47353899	T	C	-0.30678	0.033765	1.03e-19	0.031909	26278	TRUE	reported	igd	0.003132	82.5475
eqtl-a-ENSG00000025434	NR1H3	rs191300557	11	47585758	A	G	0.244622	0.038069	1.31e-10	0.024997	19297	TRUE	reported	igd	0.002135	41.2867
eqtl-a-ENSG00000025434	NR1H3	rs3729949	11	47359954	T	C	-0.31919	0.048525	4.77e-11	0.01523	3086	TRUE	reported	igd	0.013827	43.2394
eqtl-a-ENSG00000025434	NR1H3	rs61914719	11	48059091	T	C	-0.36849	0.016885	#######	0.139711	31569	TRUE	reported	igd	0.014863	476.243
eqtl-a-ENSG00000025434	NR1H3	rs140502323	11	46441384	A	G	-0.27918	0.03759	1.11e-13	0.025629	25482	TRUE	reported	igd	0.00216	55.1561
eqtl-a-ENSG00000025434	NR1H3	rs74891308	11	47081110	A	G	-0.16699	0.032199	2.15e-07	0.035352	27818	TRUE	reported	igd	0.000966	26.8936
eqtl-a-ENSG00000025434	NR1H3	rs61882680	11	46370636	T	C	1.15979	0.033776	#######	0.029529	26376	TRUE	reported	igd	0.04279	1178.99
eqtl-a-ENSG00000025434	NR1H3	rs11065987	12	112000000	G	A	0.066355	0.012245	6e-08	0.380678	31185	TRUE	reported	igd	0.000941	29.3638
eqtl-a-ENSG00000025708	TYMP	rs134774	22	51080760	G	A	-0.33263	0.023789	1.99e-44	0.933888	22543	TRUE	reported	igd	0.008598	195.496
eqtl-a-ENSG00000025708	TYMP	rs73187263	22	50651785	T	C	0.169692	0.019581	4.48e-18	0.102378	19634	TRUE	reported	igd	0.00381	75.0923
eqtl-a-ENSG00000025708	TYMP	rs56211323	22	50835954	G	A	-0.32328	0.040052	6.94e-16	0.022486	20813	TRUE	reported	igd	0.00312	65.1428
eqtl-a-ENSG00000025708	TYMP	rs134970	22	50935082	C	T	0.417931	0.011636	#######	0.601374	14198	TRUE	reported	igd	0.083295	1289.9
eqtl-a-ENSG00000025708	TYMP	rs56235139	22	50928876	A	G	-0.33109	0.035932	3.12e-20	0.028061	13738	TRUE	reported	igd	0.006143	84.8963
eqtl-a-ENSG00000025708	TYMP	rs11705273	22	51194874	C	T	0.117292	0.025099	2.97e-06	0.05971	7515	TRUE	reported	igd	0.002898	21.8331
eqtl-a-ENSG00000025772	TOMM34	rs1555303	20	43435386	G	A	-0.44019	0.012708	#######	0.281257	31341	TRUE	reported	igd	0.03687	1199.7
eqtl-a-ENSG00000025772	TOMM34	rs2903809	20	44552895	A	C	0.066724	0.013386	6.22e-07	0.270517	31565	TRUE	reported	igd	0.000786	24.8437
eqtl-a-ENSG00000025772	TOMM34	rs2180292	20	43589633	G	C	-0.56628	0.010919	#######	0.479018	30406	TRUE	reported	igd	0.08127	2689.51
eqtl-a-ENSG00000025772	TOMM34	rs34485448	20	43370519	G	T	-0.19831	0.011957	8.86e-62	0.416513	31564	TRUE	reported	igd	0.00864	275.062
eqtl-a-ENSG00000025772	TOMM34	rs147793637	20	44459142	C	T	-0.2361	0.033394	1.55e-12	0.032724	29140	TRUE	reported	igd	0.001712	49.9826
eqtl-a-ENSG00000026025	VIM	rs1375493	2	182000000	A	G	0.076115	0.011989	2.16e-10	0.565077	14263	TRUE	reported	igd	0.002818	40.3043
eqtl-a-ENSG00000026025	VIM	rs55793580	9	127000000	T	C	-0.11617	0.01582	2.08e-13	0.169838	14263	TRUE	reported	igd	0.003766	53.9156
eqtl-a-ENSG00000026025	VIM	rs2932908	10	17015144	A	G	0.147769	0.012475	2.27e-32	0.656902	14263	TRUE	reported	igd	0.009742	140.292
eqtl-a-ENSG00000026025	VIM	rs165530	10	17281756	C	A	0.241527	0.01334	2.85e-73	0.735479	14247	TRUE	reported	igd	0.022493	327.782
eqtl-a-ENSG00000026025	VIM	rs12261966	10	17143000	T	C	-0.0776	0.012894	1.76e-09	0.306438	14263	TRUE	reported	igd	0.002533	36.2197
eqtl-a-ENSG00000026025	VIM	rs10774624	12	112000000	A	G	0.088276	0.011916	1.28e-13	0.538565	11496	TRUE	reported	igd	0.004751	54.872
eqtl-a-ENSG00000026103	FAS	rs149007767	7	50370254	T	C	0.125149	0.016648	5.61e-14	0.149708	29328	TRUE	reported	igd	0.001923	56.5048
eqtl-a-ENSG00000026103	FAS	rs56388170	7	28724374	T	G	0.097307	0.013102	1.11e-13	0.289189	30606	TRUE	reported	igd	0.001799	55.1564
eqtl-a-ENSG00000026103	FAS	rs7082101	10	90741615	A	C	-0.444	0.011341	#######	0.460288	30817	TRUE	reported	igd	0.047378	1532.57
eqtl-a-ENSG00000026103	FAS	rs7095848	10	90714791	A	G	0.08354	0.011891	2.13e-12	0.51839	25316	TRUE	reported	igd	0.001946	49.355
eqtl-a-ENSG00000026103	FAS	rs11202926	10	90777663	C	T	0.167387	0.013308	2.81e-36	0.271495	30820	TRUE	reported	igd	0.005107	158.184
eqtl-a-ENSG00000026103	FAS	rs78651267	10	89841482	G	A	-0.09753	0.019035	2.99e-07	0.109591	30820	TRUE	reported	igd	0.000851	26.2495
eqtl-a-ENSG00000026297	RNASET2	rs149110519	6	144000000	T	C	-0.13035	0.026635	9.87e-07	0.052616	20660	TRUE	reported	igd	0.001158	23.9487
eqtl-a-ENSG00000026297	RNASET2	rs204295	6	168000000	T	C	0.660255	0.010543	#######	0.475178	26609	TRUE	reported	igd	0.128452	3921.44
eqtl-a-ENSG00000026297	RNASET2	rs118051809	6	167000000	T	C	0.282977	0.046933	1.65e-09	0.016306	10732	TRUE	reported	igd	0.003376	36.3468
eqtl-a-ENSG00000026297	RNASET2	rs17617310	6	168000000	C	T	0.495946	0.049346	9.15e-24	0.014659	17566	TRUE	reported	igd	0.005717	100.999
eqtl-a-ENSG00000026297	RNASET2	rs62436418	6	167000000	C	T	0.507935	0.011868	#######	0.334551	26280	TRUE	reported	igd	0.065164	1831.74
eqtl-a-ENSG00000026297	RNASET2	rs4235920	6	168000000	C	T	-0.1064	0.011902	3.92e-19	0.536773	26609	TRUE	reported	igd	0.002994	79.9061
eqtl-a-ENSG00000026297	RNASET2	rs4360309	8	127000000	T	C	0.055346	0.011895	3.27e-06	0.495365	25781	TRUE	reported	igd	0.000839	21.6477
eqtl-a-ENSG00000026508	CD44	rs1375493	2	182000000	A	G	0.09976	0.011976	8.1e-17	0.565077	31569	TRUE	reported	igd	0.002193	69.3814
eqtl-a-ENSG00000026508	CD44	rs453193	2	8450521	A	G	0.056586	0.012304	4.25e-06	0.37213	31684	TRUE	reported	igd	0.000667	21.1505
eqtl-a-ENSG00000026508	CD44	rs149110519	6	144000000	T	C	0.139952	0.026632	1.48e-07	0.052616	25735	TRUE	reported	igd	0.001072	27.6138
eqtl-a-ENSG00000026508	CD44	rs10980800	9	114000000	C	T	0.066065	0.014285	3.75e-06	0.22312	31684	TRUE	reported	igd	0.000675	21.3885
eqtl-a-ENSG00000026508	CD44	rs286873	11	34702158	T	G	0.109042	0.018303	2.56e-09	0.119837	31682	TRUE	reported	igd	0.001119	35.4908
eqtl-a-ENSG00000026508	CD44	rs507230	11	35129172	A	G	-0.14315	0.011872	1.77e-33	0.535153	31346	TRUE	reported	igd	0.004617	145.375
eqtl-a-ENSG00000026508	CD44	rs927335	11	35250518	T	A	-0.19872	0.012171	6.24e-60	0.376359	31563	TRUE	reported	igd	0.008376	266.585
eqtl-a-ENSG00000026652	AGPAT4	rs1375493	2	182000000	A	G	0.09958	0.011976	9.19e-17	0.565077	31569	TRUE	reported	igd	0.002185	69.1302
eqtl-a-ENSG00000026652	AGPAT4	rs112049074	6	162000000	T	C	-0.24777	0.039485	3.49e-10	0.023196	28527	TRUE	reported	igd	0.001378	39.3728
eqtl-a-ENSG00000026652	AGPAT4	rs6914451	6	162000000	G	C	0.153369	0.017077	2.68e-19	0.140529	30817	TRUE	reported	igd	0.002611	80.6546
eqtl-a-ENSG00000026652	AGPAT4	rs6455707	6	162000000	C	T	0.258135	0.01725	1.26e-50	0.135556	31684	TRUE	reported	igd	0.007018	223.907
eqtl-a-ENSG00000026652	AGPAT4	rs55793580	9	127000000	T	C	-0.1109	0.015823	2.41e-12	0.169838	31569	TRUE	reported	igd	0.001554	49.1158
eqtl-a-ENSG00000026652	AGPAT4	rs4766578	12	112000000	A	T	0.082499	0.011906	4.24e-12	0.531061	28417	TRUE	reported	igd	0.001687	48.0077
eqtl-a-ENSG00000026950	BTN3A1	rs76830965	3	160000000	A	C	0.095419	0.018866	4.25e-07	0.111855	30348	TRUE	reported	igd	0.000842	25.5787
eqtl-a-ENSG00000026950	BTN3A1	rs10946812	6	26344975	C	G	0.462071	0.0115	#######	0.401857	31684	TRUE	reported	igd	0.048486	1614.39
eqtl-a-ENSG00000026950	BTN3A1	rs10946846	6	26702788	G	A	0.195115	0.016855	5.45e-31	0.144356	20879	TRUE	reported	igd	0.006377	133.993
eqtl-a-ENSG00000026950	BTN3A1	rs3804122	6	25579846	G	A	0.07244	0.012509	7e-09	0.344582	31568	TRUE	reported	igd	0.001061	33.5337
eqtl-a-ENSG00000026950	BTN3A1	rs7310615	12	112000000	G	C	-0.07344	0.011921	7.25e-10	0.537476	28418	TRUE	reported	igd	0.001334	37.9501
eqtl-a-ENSG00000026950	BTN3A1	rs1532624	16	57005479	A	C	-0.11086	0.011963	1.91e-20	0.437102	31300	TRUE	reported	igd	0.002736	85.8772
eqtl-a-ENSG00000027075	PRKCH	rs1354034	3	56849749	C	T	-0.06013	0.01224	9e-07	0.618137	31684	TRUE	reported	igd	0.000761	24.131
eqtl-a-ENSG00000027075	PRKCH	rs4899036	14	61718589	A	G	-0.10734	0.022733	2.34e-06	0.073899	31557	TRUE	reported	igd	0.000706	22.2941
eqtl-a-ENSG00000027075	PRKCH	rs76537762	14	62015885	A	G	-0.13684	0.024846	3.64e-08	0.060978	31568	TRUE	reported	igd	0.00096	30.3319
eqtl-a-ENSG00000027075	PRKCH	rs767755	14	61874448	A	G	-0.11959	0.013033	4.47e-20	0.706603	31684	TRUE	reported	igd	0.00265	84.1951
eqtl-a-ENSG00000027075	PRKCH	rs1088683	14	61978571	T	C	0.093993	0.012916	3.4e-13	0.696055	29767	TRUE	reported	igd	0.001776	52.9587
eqtl-a-ENSG00000027697	IFNGR1	rs2594836	5	173000000	A	G	0.113683	0.013705	1.09e-16	0.749651	31569	TRUE	reported	igd	0.002175	68.8007
eqtl-a-ENSG00000027697	IFNGR1	rs9494599	6	137000000	G	C	0.075651	0.011958	2.51e-10	0.554601	31567	TRUE	reported	igd	0.001266	40.0194
eqtl-a-ENSG00000027697	IFNGR1	rs11754268	6	138000000	T	C	-0.24193	0.013894	6.62e-68	0.234754	28704	TRUE	reported	igd	0.010453	303.18
eqtl-a-ENSG00000027697	IFNGR1	rs608914	6	138000000	A	G	-0.07077	0.013151	7.39e-08	0.713556	31684	TRUE	reported	igd	0.000913	28.9577
eqtl-a-ENSG00000027697	IFNGR1	rs56388170	7	28724374	T	G	0.075688	0.013112	7.82e-09	0.289189	31355	TRUE	reported	igd	0.001062	33.3194
eqtl-a-ENSG00000027697	IFNGR1	rs7210990	17	16170764	A	C	0.069458	0.011897	5.28e-09	0.481977	31569	TRUE	reported	igd	0.001079	34.0835
eqtl-a-ENSG00000027847	B4GALT7	rs143658086	5	177000000	T	C	-0.37793	0.039647	1.54e-21	0.022917	17184	TRUE	reported	igd	0.00526	90.856
eqtl-a-ENSG00000027847	B4GALT7	rs62398472	5	177000000	T	C	-0.4073	0.01269	#######	0.287894	27526	TRUE	reported	igd	0.036076	1030.11
eqtl-a-ENSG00000027847	B4GALT7	rs116276523	5	177000000	G	A	-0.22581	0.04135	4.73e-08	0.02112	26524	TRUE	reported	igd	0.001123	29.8204
eqtl-a-ENSG00000027847	B4GALT7	rs475616	10	30496905	G	A	-0.05819	0.012594	3.83e-06	0.664307	31569	TRUE	reported	igd	0.000676	21.3477
eqtl-a-ENSG00000028137	TNFRSF1B	rs6697733	1	12242458	C	T	-0.26089	0.014115	2.82e-76	0.223582	31345	TRUE	reported	igd	0.010781	341.606
eqtl-a-ENSG00000028137	TNFRSF1B	rs146016809	1	12373265	A	G	-0.19583	0.041049	1.84e-06	0.021449	13607	TRUE	reported	igd	0.00167	22.7552
eqtl-a-ENSG00000028137	TNFRSF1B	rs6684514	1	156000000	A	G	0.082647	0.013135	3.14e-10	0.287248	31298	TRUE	reported	igd	0.001263	39.5865
eqtl-a-ENSG00000028137	TNFRSF1B	rs5746073	1	12268637	T	C	-0.1603	0.031708	4.29e-07	0.036501	24225	TRUE	reported	igd	0.001054	25.5541
eqtl-a-ENSG00000028137	TNFRSF1B	rs1354034	3	56849749	C	T	-0.06052	0.01224	7.65e-07	0.618137	31684	TRUE	reported	igd	0.000771	24.4444
eqtl-a-ENSG00000028137	TNFRSF1B	rs149110519	6	144000000	T	C	0.157863	0.026625	3.04e-09	0.052616	25735	TRUE	reported	igd	0.001364	35.1529
eqtl-a-ENSG00000028137	TNFRSF1B	rs56388170	7	28724374	T	G	0.07404	0.013113	1.64e-08	0.289189	31355	TRUE	reported	igd	0.001016	31.8811
eqtl-a-ENSG00000028137	TNFRSF1B	rs8026803	15	80260014	C	T	-0.0697	0.013771	4.16e-07	0.247924	31684	TRUE	reported	igd	0.000808	25.6153
eqtl-a-ENSG00000028137	TNFRSF1B	rs8082605	17	33864771	T	G	-0.14591	0.029108	5.37e-07	0.043637	29836	TRUE	reported	igd	0.000841	25.1235
eqtl-a-ENSG00000029534	ANK1	rs12718597	7	50428428	A	C	0.091017	0.012335	1.6e-13	0.365482	31185	TRUE	reported	igd	0.001743	54.4388
eqtl-a-ENSG00000029534	ANK1	rs11989912	8	41616478	A	G	-0.11174	0.012547	5.31e-19	0.338027	31567	TRUE	reported	igd	0.002506	79.3022
eqtl-a-ENSG00000029534	ANK1	rs4736819	8	41509915	T	C	0.249087	0.011763	1.63e-99	0.543505	31566	TRUE	reported	igd	0.014005	448.341
eqtl-a-ENSG00000029534	ANK1	rs10974808	9	4840380	G	A	-0.08228	0.017294	1.96e-06	0.137029	30165	TRUE	reported	igd	0.00075	22.6332
eqtl-a-ENSG00000029534	ANK1	rs35033748	17	27179590	C	T	-0.06699	0.014459	3.61e-06	0.215702	27324	TRUE	reported	igd	0.000785	21.4612
eqtl-a-ENSG00000029534	ANK1	rs8073060	17	33875262	A	T	0.125453	0.012875	1.96e-22	0.305723	31185	TRUE	reported	igd	0.003035	94.9335
eqtl-a-ENSG00000029534	ANK1	rs12974711	19	11297258	C	T	0.115356	0.024478	2.45e-06	0.062995	31569	TRUE	reported	igd	0.000703	22.2074
eqtl-a-ENSG00000029639	TFB1M	rs56238103	6	156000000	T	C	0.144952	0.015595	1.48e-20	0.175598	31470	TRUE	reported	igd	0.002738	86.3851
eqtl-a-ENSG00000029639	TFB1M	rs117819437	6	155000000	T	C	-0.18121	0.034957	2.17e-07	0.029822	27495	TRUE	reported	igd	0.000976	26.8698
eqtl-a-ENSG00000029639	TFB1M	rs138028287	6	156000000	C	T	-0.2943	0.043004	7.72e-12	0.01947	1926	TRUE	reported	igd	0.023739	46.7848
eqtl-a-ENSG00000029639	TFB1M	rs9371371	6	156000000	G	A	-0.32241	0.011765	#######	0.5836	31470	TRUE	reported	igd	0.023309	751.004
eqtl-a-ENSG00000029725	RABEP1	rs62073600	17	4717255	C	T	-0.26247	0.045196	6.34e-09	0.01761	17206	TRUE	reported	igd	0.001956	33.722
eqtl-a-ENSG00000029725	RABEP1	rs138742777	17	4863626	A	G	-0.33831	0.045222	7.38e-14	0.017562	19453	TRUE	reported	igd	0.002869	55.9598
eqtl-a-ENSG00000029725	RABEP1	rs56343966	17	4958757	T	C	0.574702	0.018934	#######	0.103458	30902	TRUE	reported	igd	0.02895	921.21
eqtl-a-ENSG00000029725	RABEP1	rs78438561	17	5257792	G	T	0.589904	0.037282	2.17e-56	0.025702	31240	TRUE	reported	igd	0.007951	250.349
eqtl-a-ENSG00000029725	RABEP1	rs57747791	17	5175454	T	A	0.602905	0.018112	#######	0.112856	31569	TRUE	reported	igd	0.033908	1107.94
eqtl-a-ENSG00000029725	RABEP1	rs192217367	17	4858330	G	A	-0.28996	0.041781	3.92e-12	0.02065	11879	TRUE	reported	igd	0.004038	48.1555
eqtl-a-ENSG00000029725	RABEP1	rs150231236	17	5270691	C	T	-0.48254	0.042962	2.84e-29	0.019398	19561	TRUE	reported	igd	0.006408	126.141
eqtl-a-ENSG00000030110	BAK1	rs10947433	6	33689629	A	G	-0.30326	0.023695	1.66e-37	0.066838	14263	TRUE	reported	igd	0.011354	163.784
eqtl-a-ENSG00000030110	BAK1	rs2147428	6	33893513	G	T	-0.22024	0.030426	4.55e-13	0.9603	13432	TRUE	reported	igd	0.003886	52.3867
eqtl-a-ENSG00000030110	BAK1	rs78117618	6	33895406	T	C	0.358777	0.034596	3.39e-25	0.03029	14263	TRUE	reported	igd	0.007484	107.531
eqtl-a-ENSG00000030110	BAK1	rs73737925	6	33017014	A	G	0.216743	0.044561	1.15e-06	0.018139	2122	TRUE	reported	igd	0.011026	23.6361
eqtl-a-ENSG00000030110	BAK1	rs35144104	6	33463961	T	C	-0.40926	0.012074	#######	0.3409	14263	TRUE	reported	igd	0.074546	1148.74
eqtl-a-ENSG00000030110	BAK1	rs191549504	6	33411673	C	T	0.381227	0.04644	2.23e-16	0.016623	11159	TRUE	reported	igd	0.006003	67.3757
eqtl-a-ENSG00000030582	GRN	rs1375493	2	182000000	A	G	0.063249	0.011994	1.34e-07	0.565077	31569	TRUE	reported	igd	0.00088	27.8081
eqtl-a-ENSG00000030582	GRN	rs7563201	2	43561780	A	G	-0.10904	0.011895	4.87e-20	0.466469	31240	TRUE	reported	igd	0.002683	84.0232
eqtl-a-ENSG00000030582	GRN	rs28498283	2	43360065	T	A	0.078364	0.013651	9.45e-09	0.254318	26953	TRUE	reported	igd	0.001221	32.9496
eqtl-a-ENSG00000030582	GRN	rs13062095	3	101000000	C	T	0.057122	0.012468	4.62e-06	0.350092	31569	TRUE	reported	igd	0.000664	20.988
eqtl-a-ENSG00000030582	GRN	rs149110519	6	144000000	T	C	-0.2051	0.026602	1.26e-14	0.052616	25735	TRUE	reported	igd	0.002304	59.4378
eqtl-a-ENSG00000030582	GRN	rs149007767	7	50370254	T	C	-0.20756	0.01659	6.47e-36	0.149708	30077	TRUE	reported	igd	0.005177	156.519
eqtl-a-ENSG00000030582	GRN	rs56388170	7	28724374	T	G	-0.06231	0.013117	2.03e-06	0.289189	31355	TRUE	reported	igd	0.000719	22.5619
eqtl-a-ENSG00000030582	GRN	rs11641016	16	86014881	G	C	0.074586	0.014652	3.57e-07	0.207945	31569	TRUE	reported	igd	0.00082	25.9116
eqtl-a-ENSG00000030582	GRN	rs114641762	17	42417164	A	C	0.478479	0.02035	#######	0.090509	28465	TRUE	reported	igd	0.019052	552.814
eqtl-a-ENSG00000030582	GRN	rs12451763	17	42490912	T	C	-0.24202	0.03608	1.97e-11	0.027904	27921	TRUE	reported	igd	0.001609	44.9928
eqtl-a-ENSG00000030582	GRN	rs9979383	21	36715761	T	C	-0.0566	0.01237	4.76e-06	0.637322	31684	TRUE	reported	igd	0.00066	20.932
eqtl-a-ENSG00000031081	ARHGAP31	rs11914541	3	119000000	G	A	-0.27122	0.013749	1.27e-86	0.239931	26107	TRUE	reported	igd	0.014687	389.106
eqtl-a-ENSG00000031081	ARHGAP31	rs76136755	3	119000000	C	T	-0.19017	0.028143	1.4e-11	0.046769	26108	TRUE	reported	igd	0.001746	45.6592
eqtl-a-ENSG00000031081	ARHGAP31	rs34844599	3	119000000	C	T	-0.09384	0.015756	2.58e-09	0.171877	26100	TRUE	reported	igd	0.001357	35.4701
eqtl-a-ENSG00000031691	CENPQ	rs1532331	5	43116830	T	G	0.062016	0.01279	1.24e-06	0.683885	31684	TRUE	reported	igd	0.000741	23.5093
eqtl-a-ENSG00000031691	CENPQ	rs78140402	6	50225824	C	A	-0.20654	0.03064	1.57e-11	0.039143	30546	TRUE	reported	igd	0.001485	45.4353
eqtl-a-ENSG00000031691	CENPQ	rs9367361	6	49522865	T	G	0.091457	0.01307	2.61e-12	0.2918	31684	TRUE	reported	igd	0.001543	48.9619
eqtl-a-ENSG00000031691	CENPQ	rs6938215	6	49054765	A	G	-0.38962	0.011875	#######	0.628854	31671	TRUE	reported	igd	0.032872	1076.4
eqtl-a-ENSG00000032389	EIPR1	rs76494865	2	3191204	A	G	-0.39208	0.01726	#######	0.867811	25430	TRUE	reported	igd	0.019889	515.998
eqtl-a-ENSG00000032389	EIPR1	rs896223	2	2708720	G	T	-0.07086	0.013768	2.65e-07	0.751942	31385	TRUE	reported	igd	0.000843	26.4879
eqtl-a-ENSG00000032389	EIPR1	rs62121463	2	3273086	A	G	0.118859	0.011861	1.24e-23	0.499508	22148	TRUE	reported	igd	0.004513	100.404
eqtl-a-ENSG00000032742	IFT88	rs9552218	13	21082931	T	C	-0.10648	0.012177	2.25e-18	0.611256	25056	TRUE	reported	igd	0.003042	76.4585
eqtl-a-ENSG00000032742	IFT88	rs7999297	13	21122165	G	A	0.377753	0.011475	#######	0.512877	28916	TRUE	reported	igd	0.036123	1083.61
eqtl-a-ENSG00000032742	IFT88	rs9316031	13	21526636	T	C	-0.12823	0.020369	3.07e-10	0.09397	31557	TRUE	reported	igd	0.001254	39.6279
eqtl-a-ENSG00000033100	CHPF2	rs921987	7	151000000	A	G	-0.27346	0.011871	#######	0.411985	31684	TRUE	reported	igd	0.016472	530.612
eqtl-a-ENSG00000033100	CHPF2	rs3789818	7	151000000	C	T	-0.06606	0.012447	1.11e-07	0.647643	31016	TRUE	reported	igd	0.000907	28.1658
eqtl-a-ENSG00000033100	CHPF2	rs3782123	11	205198	A	C	-0.06125	0.013125	3.06e-06	0.711357	31684	TRUE	reported	igd	0.000687	21.7794
eqtl-a-ENSG00000033122	LRRC7	rs11808152	1	70240333	G	A	-0.25865	0.033417	9.94e-15	0.032654	17597	TRUE	reported	igd	0.003393	59.8992
eqtl-a-ENSG00000033122	LRRC7	rs6684722	1	69900575	T	C	-0.05766	0.012479	3.83e-06	0.651208	18578	TRUE	reported	igd	0.001148	21.3495
eqtl-a-ENSG00000033122	LRRC7	rs12049210	1	69988363	G	A	-0.40262	0.012719	#######	0.713417	18572	TRUE	reported	igd	0.051191	1001.91
eqtl-a-ENSG00000033122	LRRC7	rs61782217	1	70083457	A	G	-0.19309	0.024197	1.46e-15	0.064377	18578	TRUE	reported	igd	0.003416	63.6735
eqtl-a-ENSG00000033170	FUT8	rs2941740	6	152000000	G	A	0.056411	0.012003	2.6e-06	0.43285	31300	TRUE	reported	igd	0.000705	22.0868
eqtl-a-ENSG00000033170	FUT8	rs11158592	14	65859968	T	G	0.401976	0.011418	#######	0.514918	30280	TRUE	reported	igd	0.039323	1239.34
eqtl-a-ENSG00000033170	FUT8	rs1760981	14	65653895	G	T	-0.11485	0.013477	1.57e-17	0.263407	31684	TRUE	reported	igd	0.002287	72.6141
eqtl-a-ENSG00000033627	ATP6V0A1	rs17081935	4	57823476	T	C	0.157911	0.014748	9.4e-27	0.202608	31300	TRUE	reported	igd	0.00365	114.643
eqtl-a-ENSG00000033627	ATP6V0A1	rs149110519	6	144000000	T	C	-0.1393	0.026632	1.69e-07	0.052616	25735	TRUE	reported	igd	0.001062	27.3583
eqtl-a-ENSG00000033627	ATP6V0A1	rs6986779	8	142000000	T	C	-0.076	0.012462	1.07e-09	0.349935	24943	TRUE	reported	igd	0.001489	37.1838
eqtl-a-ENSG00000033627	ATP6V0A1	rs10098310	8	131000000	A	G	-0.06133	0.012029	3.43e-07	0.575007	31569	TRUE	reported	igd	0.000823	25.9909
eqtl-a-ENSG00000033627	ATP6V0A1	rs3760387	17	40608536	T	G	0.312016	0.023078	1.19e-41	0.070653	31684	TRUE	reported	igd	0.005736	182.782
eqtl-a-ENSG00000033627	ATP6V0A1	rs117107843	17	40380203	A	G	-0.26708	0.048367	3.35e-08	0.015345	23680	TRUE	reported	igd	0.001286	30.4889
eqtl-a-ENSG00000033800	PIAS1	rs149007767	7	50370254	T	C	-0.09067	0.016664	5.29e-08	0.149708	30077	TRUE	reported	igd	0.000983	29.6048
eqtl-a-ENSG00000033800	PIAS1	rs436903	15	68213895	A	G	0.081302	0.012123	1.99e-11	0.598734	30902	TRUE	reported	igd	0.001453	44.9714
eqtl-a-ENSG00000033800	PIAS1	rs7179875	15	68324830	A	G	-0.3616	0.011577	#######	0.447129	30902	TRUE	reported	igd	0.030603	975.477
eqtl-a-ENSG00000033800	PIAS1	rs11072006	15	68619631	A	T	-0.16375	0.015666	1.43e-25	0.826759	31567	TRUE	reported	igd	0.003449	109.248
eqtl-a-ENSG00000034053	APBA2	rs4705862	5	132000000	T	A	-0.05601	0.011979	2.93e-06	0.440695	31684	TRUE	reported	igd	0.000689	21.8582
eqtl-a-ENSG00000034053	APBA2	rs7763262	6	32424882	C	T	0.080992	0.012601	1.3e-10	0.666017	30211	TRUE	reported	igd	0.001366	41.3088
eqtl-a-ENSG00000034053	APBA2	rs9420589	10	94450233	T	G	0.066964	0.012013	2.49e-08	0.428682	31484	TRUE	reported	igd	0.000986	31.07
eqtl-a-ENSG00000034053	APBA2	rs4766578	12	112000000	A	T	-0.07208	0.011911	1.44e-09	0.531061	28417	TRUE	reported	igd	0.001287	36.6144
eqtl-a-ENSG00000034053	APBA2	rs28628664	15	29359671	T	C	-0.09868	0.016494	2.2e-09	0.153413	31067	TRUE	reported	igd	0.001151	35.788
eqtl-a-ENSG00000034053	APBA2	rs12101582	15	29034720	C	G	-0.07011	0.011903	3.86e-09	0.475556	24814	TRUE	reported	igd	0.001396	34.6918
eqtl-a-ENSG00000034053	APBA2	rs1540642	15	29234864	C	T	0.407409	0.017439	#######	0.128705	31185	TRUE	reported	igd	0.0172	545.733
eqtl-a-ENSG00000034053	APBA2	rs10782001	16	30942625	A	G	0.068107	0.012226	2.54e-08	0.616392	31185	TRUE	reported	igd	0.000994	31.0286
eqtl-a-ENSG00000034152	MAP2K3	rs3811444	1	248000000	T	C	-0.1722	0.012502	3.65e-43	0.337611	31470	TRUE	reported	igd	0.005993	189.71
eqtl-a-ENSG00000034152	MAP2K3	rs1668871	1	205000000	C	T	0.088711	0.012234	4.14e-13	0.380783	31470	TRUE	reported	igd	0.001668	52.574
eqtl-a-ENSG00000034152	MAP2K3	rs766432	2	60719970	A	C	-0.09306	0.016465	1.59e-08	0.845872	31086	TRUE	reported	igd	0.001027	31.9407
eqtl-a-ENSG00000034152	MAP2K3	rs74417235	5	154000000	G	A	-0.10984	0.020193	5.34e-08	0.095889	31470	TRUE	reported	igd	0.000939	29.5851
eqtl-a-ENSG00000034152	MAP2K3	rs875741	5	173000000	A	G	0.110495	0.012132	8.42e-20	0.396388	31470	TRUE	reported	igd	0.002629	82.9455
eqtl-a-ENSG00000034152	MAP2K3	rs12212092	6	30128442	T	C	-0.19491	0.023562	1.32e-16	0.068141	26198	TRUE	reported	igd	0.002605	68.4204
eqtl-a-ENSG00000034152	MAP2K3	rs706027	7	16699977	T	A	0.059162	0.012246	1.36e-06	0.380888	31355	TRUE	reported	igd	0.000744	23.3372
eqtl-a-ENSG00000034152	MAP2K3	rs6592965	7	50427982	A	G	0.363133	0.011568	#######	0.449532	31470	TRUE	reported	igd	0.030364	985.411
eqtl-a-ENSG00000034152	MAP2K3	rs7314031	12	113000000	G	T	0.095454	0.020069	1.97e-06	0.097267	31355	TRUE	reported	igd	0.000721	22.6199
eqtl-a-ENSG00000034152	MAP2K3	rs8013143	14	23494277	G	A	0.067002	0.013173	3.65e-07	0.284972	31132	TRUE	reported	igd	0.00083	25.8688
eqtl-a-ENSG00000034152	MAP2K3	rs111775488	16	242898	C	G	-0.11448	0.024161	2.15e-06	0.064783	27070	TRUE	reported	igd	0.000829	22.45
eqtl-a-ENSG00000034152	MAP2K3	rs4986004	17	21178335	C	A	-0.09187	0.012585	2.88e-13	0.33516	31141	TRUE	reported	igd	0.001708	53.2833
eqtl-a-ENSG00000034152	MAP2K3	rs11079018	17	40005650	G	A	0.125783	0.022278	1.64e-08	0.922832	31355	TRUE	reported	igd	0.001016	31.8763
eqtl-a-ENSG00000034152	MAP2K3	rs35033748	17	27179590	C	T	-0.19588	0.014376	2.81e-42	0.215702	27110	TRUE	reported	igd	0.006802	185.648
eqtl-a-ENSG00000034152	MAP2K3	rs7679	20	44576502	C	T	0.075361	0.015357	9.23e-07	0.183703	31001	TRUE	reported	igd	0.000776	24.081
eqtl-a-ENSG00000034152	MAP2K3	rs6014993	20	55991637	G	A	0.065412	0.011893	3.8e-08	0.490224	26118	TRUE	reported	igd	0.001157	30.2479
eqtl-a-ENSG00000034713	GABARAPL2	rs3811444	1	248000000	T	C	-0.05946	0.012576	2.26e-06	0.337611	31644	TRUE	reported	igd	0.000706	22.3573
eqtl-a-ENSG00000034713	GABARAPL2	rs17423390	1	22014471	T	G	0.055469	0.011943	3.41e-06	0.454771	31644	TRUE	reported	igd	0.000681	21.5681
eqtl-a-ENSG00000034713	GABARAPL2	rs4888448	16	75734418	G	A	-0.31405	0.024115	9.06e-39	0.064326	31525	TRUE	reported	igd	0.005351	169.586
eqtl-a-ENSG00000034713	GABARAPL2	rs728872	16	75545725	G	A	-0.08705	0.012131	7.18e-13	0.399257	28039	TRUE	reported	igd	0.001833	51.4901
eqtl-a-ENSG00000034713	GABARAPL2	rs8073060	17	33875262	A	T	-0.06696	0.012906	2.12e-07	0.305723	31145	TRUE	reported	igd	0.000863	26.9145
eqtl-a-ENSG00000034713	GABARAPL2	rs6084653	20	4157072	G	C	0.064313	0.012341	1.88e-07	0.36636	31529	TRUE	reported	igd	0.000861	27.1561
eqtl-a-ENSG00000034713	GABARAPL2	rs7444	22	21976934	C	T	-0.07491	0.014213	1.36e-07	0.226173	31644	TRUE	reported	igd	0.000877	27.7773
eqtl-a-ENSG00000035115	SH3YL1	rs12714397	2	23368	A	C	0.451343	0.012763	#######	0.275878	17341	TRUE	reported	igd	0.067267	1250.46
eqtl-a-ENSG00000035115	SH3YL1	rs7591830	2	659381	G	C	-0.17391	0.014678	2.19e-32	0.204713	30557	TRUE	reported	igd	0.004573	140.375
eqtl-a-ENSG00000035115	SH3YL1	rs6754607	2	310687	G	A	-0.40535	0.015579	#######	0.832749	30746	TRUE	reported	igd	0.021545	676.957
eqtl-a-ENSG00000035115	SH3YL1	rs6734782	2	661048	C	A	0.146709	0.020575	1e-12	0.908195	31016	TRUE	reported	igd	0.001637	50.8395
eqtl-a-ENSG00000035115	SH3YL1	rs11920354	3	47262246	A	C	-0.06995	0.012294	1.27e-08	0.372903	28917	TRUE	reported	igd	0.001118	32.376
eqtl-a-ENSG00000035115	SH3YL1	rs11713169	3	173000000	C	A	0.079748	0.016516	1.38e-06	0.153077	30126	TRUE	reported	igd	0.000773	23.3127
eqtl-a-ENSG00000035115	SH3YL1	rs116953792	10	95463026	T	G	0.177803	0.037538	2.18e-06	0.025763	29277	TRUE	reported	igd	0.000766	22.4337
eqtl-a-ENSG00000035403	VCL	rs826415	1	118000000	G	T	0.083669	0.012867	7.89e-11	0.308498	31569	TRUE	reported	igd	0.001338	42.2827
eqtl-a-ENSG00000035403	VCL	rs1354034	3	56849749	C	T	0.392426	0.011797	#######	0.618137	31684	TRUE	reported	igd	0.033748	1106.56
eqtl-a-ENSG00000035403	VCL	rs114694170	5	88180196	C	T	0.128178	0.026708	1.59e-06	0.052318	30031	TRUE	reported	igd	0.000766	23.0318
eqtl-a-ENSG00000035403	VCL	rs149110519	6	144000000	T	C	0.177302	0.026616	2.71e-11	0.052616	25735	TRUE	reported	igd	0.001721	44.3722
eqtl-a-ENSG00000035403	VCL	rs10820606	9	99192919	C	A	0.13571	0.013951	2.3e-22	0.236914	26161	TRUE	reported	igd	0.003604	94.6166
eqtl-a-ENSG00000035403	VCL	rs61863650	10	76027514	T	G	0.182561	0.012231	2.21e-50	0.370107	23725	TRUE	reported	igd	0.009304	222.784
eqtl-a-ENSG00000035403	VCL	rs1403629	10	75773362	G	C	0.096698	0.012621	1.83e-14	0.668915	31017	TRUE	reported	igd	0.001889	58.6997
eqtl-a-ENSG00000035403	VCL	rs149535156	10	76365432	G	A	0.192184	0.036676	1.61e-07	0.027013	24899	TRUE	reported	igd	0.001102	27.4556
eqtl-a-ENSG00000035403	VCL	rs2279648	10	75867193	T	G	-0.70637	0.016975	#######	0.125164	31684	TRUE	reported	igd	0.051818	1731.42
eqtl-a-ENSG00000035403	VCL	rs505404	11	243268	G	T	0.157545	0.014259	2.22e-28	0.222031	31569	TRUE	reported	igd	0.003852	122.07
eqtl-a-ENSG00000035403	VCL	rs11553699	12	122000000	G	A	0.181535	0.018989	1.18e-21	0.10963	30031	TRUE	reported	igd	0.003034	91.3915
eqtl-a-ENSG00000035403	VCL	rs10876550	12	54712308	A	G	0.109414	0.012066	1.21e-19	0.590064	31684	TRUE	reported	igd	0.002588	82.2186
eqtl-a-ENSG00000035403	VCL	rs8082605	17	33864771	T	G	0.248389	0.029059	1.26e-17	0.043637	29836	TRUE	reported	igd	0.002443	73.0581
eqtl-a-ENSG00000035403	VCL	rs145171343	17	33886764	T	C	0.455596	0.050842	3.22e-19	0.013817	20854	TRUE	reported	igd	0.003836	80.2918
eqtl-a-ENSG00000035403	VCL	rs11082304	18	20720973	T	G	0.068085	0.01189	1.03e-08	0.50307	31300	TRUE	reported	igd	0.001047	32.7885
eqtl-a-ENSG00000035403	VCL	rs2113036	19	16217453	C	T	-0.0586	0.012673	3.77e-06	0.327438	27822	TRUE	reported	igd	0.000768	21.3779
eqtl-a-ENSG00000035403	VCL	rs4814779	20	1923271	A	C	-0.0751	0.013146	1.11e-08	0.286694	31684	TRUE	reported	igd	0.001029	32.635
eqtl-a-ENSG00000035403	VCL	rs11696739	20	1600925	A	G	-0.06593	0.012347	9.29e-08	0.365478	31684	TRUE	reported	igd	0.000899	28.514
eqtl-a-ENSG00000035664	DAPK2	rs9880192	3	128000000	C	G	0.069789	0.012172	9.86e-09	0.392874	31355	TRUE	reported	igd	0.001047	32.8699
eqtl-a-ENSG00000035664	DAPK2	rs741738	11	309508	A	G	-0.07144	0.014997	1.9e-06	0.195461	17764	TRUE	reported	igd	0.001276	22.6931
eqtl-a-ENSG00000035664	DAPK2	rs28804800	15	63763067	G	C	-0.07952	0.016682	1.87e-06	0.149412	25512	TRUE	reported	igd	0.00089	22.7225
eqtl-a-ENSG00000035664	DAPK2	rs113453908	15	64159176	T	C	0.114288	0.015357	9.93e-14	0.183153	25524	TRUE	reported	igd	0.002165	55.3773
eqtl-a-ENSG00000035664	DAPK2	rs332280	15	64314274	T	C	0.343563	0.016483	1.74e-96	0.85144	31352	TRUE	reported	igd	0.013668	434.428
eqtl-a-ENSG00000035664	DAPK2	rs4794822	17	38156712	T	C	-0.07622	0.012244	4.82e-10	0.380161	30971	TRUE	reported	igd	0.00125	38.7468
eqtl-a-ENSG00000035681	NSMAF	rs1874124	1	221000000	T	C	-0.08808	0.016787	1.54e-07	0.147096	31239	TRUE	reported	igd	0.000881	27.5314
eqtl-a-ENSG00000035681	NSMAF	rs6426558	1	227000000	T	G	0.057567	0.011924	1.38e-06	0.464662	31569	TRUE	reported	igd	0.000738	23.3081
eqtl-a-ENSG00000035681	NSMAF	rs7568458	2	85788175	A	T	0.110652	0.011924	1.7e-20	0.451312	31569	TRUE	reported	igd	0.00272	86.1087
eqtl-a-ENSG00000035681	NSMAF	rs149007767	7	50370254	T	C	0.083917	0.016667	4.78e-07	0.149708	30077	TRUE	reported	igd	0.000842	25.3494
eqtl-a-ENSG00000035681	NSMAF	rs7010991	8	59037323	G	A	-0.05738	0.012558	4.9e-06	0.660331	31355	TRUE	reported	igd	0.000665	20.8755
eqtl-a-ENSG00000035681	NSMAF	rs149202268	8	59573674	A	G	-0.20534	0.039495	2e-07	0.023204	24425	TRUE	reported	igd	0.001106	27.0296
eqtl-a-ENSG00000035681	NSMAF	rs74884939	8	59344064	C	T	0.33068	0.040251	2.11e-16	0.022255	28620	TRUE	reported	igd	0.002353	67.4879
eqtl-a-ENSG00000035681	NSMAF	rs7839850	8	59087582	A	C	-0.14733	0.031339	2.59e-06	0.037411	29453	TRUE	reported	igd	0.00075	22.0988
eqtl-a-ENSG00000035681	NSMAF	rs10106272	8	59418851	C	T	0.462693	0.012285	#######	0.308354	31684	TRUE	reported	igd	0.04285	1418.36
eqtl-a-ENSG00000035681	NSMAF	rs12458462	18	77472436	A	C	-0.06367	0.012207	1.83e-07	0.38712	31569	TRUE	reported	igd	0.000861	27.1997
eqtl-a-ENSG00000035687	ADSS2	rs72765888	1	244000000	G	T	-0.63538	0.015567	#######	0.154672	30277	TRUE	reported	igd	0.052154	1665.84
eqtl-a-ENSG00000035687	ADSS2	rs12136230	1	244000000	C	T	-0.05664	0.012269	3.9e-06	0.622505	30266	TRUE	reported	igd	0.000704	21.3105
eqtl-a-ENSG00000035687	ADSS2	rs10754823	1	244000000	G	T	0.159766	0.012089	7.09e-40	0.602826	30054	TRUE	reported	igd	0.005778	174.649
eqtl-a-ENSG00000035687	ADSS2	rs4658419	1	245000000	T	A	-0.12908	0.013737	5.67e-21	0.751897	30601	TRUE	reported	igd	0.002877	88.2807
eqtl-a-ENSG00000035687	ADSS2	rs900892	1	245000000	G	A	0.110358	0.01318	5.62e-17	0.283001	27015	TRUE	reported	igd	0.002588	70.1043
eqtl-a-ENSG00000035720	STAP1	rs6679677	1	114000000	A	C	-0.08977	0.019237	3.06e-06	0.107034	24507	TRUE	reported	igd	0.000888	21.7744
eqtl-a-ENSG00000035720	STAP1	rs7681618	4	68314440	G	A	-0.15605	0.012083	3.74e-38	0.601094	21335	TRUE	reported	igd	0.007757	166.767
eqtl-a-ENSG00000035720	STAP1	rs4241679	4	68259882	A	T	-0.09472	0.0122	8.22e-15	0.614011	26408	TRUE	reported	igd	0.002278	60.2802
eqtl-a-ENSG00000035720	STAP1	rs17056278	5	158000000	G	C	-0.13308	0.02441	4.98e-08	0.063335	26295	TRUE	reported	igd	0.001129	29.7212
eqtl-a-ENSG00000035720	STAP1	rs34794906	6	31237858	C	T	-0.07964	0.012846	5.66e-10	0.310471	22220	TRUE	reported	igd	0.001727	38.429
eqtl-a-ENSG00000035720	STAP1	rs10098310	8	131000000	A	G	0.06275	0.012028	1.82e-07	0.575007	26295	TRUE	reported	igd	0.001034	27.2142
eqtl-a-ENSG00000035720	STAP1	rs8067378	17	38051348	G	A	-0.10253	0.011872	5.84e-18	0.497388	26026	TRUE	reported	igd	0.002857	74.5716
eqtl-a-ENSG00000035720	STAP1	rs4810485	20	44747947	G	T	-0.08277	0.01367	1.4e-09	0.746826	26026	TRUE	reported	igd	0.001407	36.6626
eqtl-a-ENSG00000035862	TIMP2	rs13062095	3	101000000	C	T	-0.07824	0.01246	3.4e-10	0.350092	26280	TRUE	reported	igd	0.001498	39.4267
eqtl-a-ENSG00000035862	TIMP2	rs149110519	6	144000000	T	C	0.239496	0.026581	2.06e-19	0.052616	20446	TRUE	reported	igd	0.003955	81.1705
eqtl-a-ENSG00000035862	TIMP2	rs10098310	8	131000000	A	G	-0.06235	0.012028	2.18e-07	0.575007	26280	TRUE	reported	igd	0.001021	26.8635
eqtl-a-ENSG00000035862	TIMP2	rs1384364	17	76852828	G	A	0.469469	0.015205	#######	0.826299	26395	TRUE	reported	igd	0.034859	953.265
eqtl-a-ENSG00000035862	TIMP2	rs138905266	17	77133547	T	C	-0.24865	0.04235	4.32e-09	0.020107	15875	TRUE	reported	igd	0.002167	34.4677
eqtl-a-ENSG00000035862	TIMP2	rs6501264	17	76904160	T	C	-0.09622	0.011944	7.87e-16	0.446762	25942	TRUE	reported	igd	0.002496	64.8961
eqtl-a-ENSG00000036448	MYOM2	rs159963	1	8504421	A	C	-0.068	0.01199	1.42e-08	0.564555	31569	TRUE	reported	igd	0.001018	32.1628
eqtl-a-ENSG00000036448	MYOM2	rs2147904	1	42371414	C	T	0.056044	0.011937	2.67e-06	0.542269	31569	TRUE	reported	igd	0.000698	22.0418
eqtl-a-ENSG00000036448	MYOM2	rs17428931	4	38689042	G	A	-0.11132	0.023565	2.31e-06	0.06836	31684	TRUE	reported	igd	0.000704	22.312
eqtl-a-ENSG00000036448	MYOM2	rs62478453	8	2066477	G	A	1.02396	0.0202	#######	0.079811	31569	TRUE	reported	igd	0.075267	2569.32
eqtl-a-ENSG00000036448	MYOM2	rs71519834	8	2226119	G	A	0.611146	0.037235	1.54e-60	0.025733	24719	TRUE	reported	igd	0.010781	269.367
eqtl-a-ENSG00000036448	MYOM2	rs186777105	8	2114805	G	A	-0.44928	0.035771	3.5e-36	0.028172	23196	TRUE	reported	igd	0.006755	157.738
eqtl-a-ENSG00000036448	MYOM2	rs750318	8	2966852	C	T	-0.0986	0.016477	2.18e-09	0.846199	31684	TRUE	reported	igd	0.001129	35.806
eqtl-a-ENSG00000036448	MYOM2	rs4876254	8	1971299	A	G	0.126651	0.01196	3.32e-26	0.56555	31017	TRUE	reported	igd	0.003603	112.137
eqtl-a-ENSG00000036448	MYOM2	rs3824184	8	2046002	A	G	0.59767	0.016197	#######	0.143833	31564	TRUE	reported	igd	0.041354	1361.51
eqtl-a-ENSG00000036448	MYOM2	rs17693117	8	2391533	T	C	-0.25832	0.044624	7.09e-09	0.018074	23970	TRUE	reported	igd	0.001396	33.5063
eqtl-a-ENSG00000036448	MYOM2	rs58084828	8	2522583	A	C	-0.0978	0.011899	2.05e-16	0.53192	26065	TRUE	reported	igd	0.002585	67.5499
eqtl-a-ENSG00000036448	MYOM2	rs111994531	8	2123793	G	A	-0.78424	0.035693	#######	0.02765	26395	TRUE	reported	igd	0.017961	482.721
eqtl-a-ENSG00000036448	MYOM2	rs55908509	19	16442019	A	G	-0.06571	0.012661	2.11e-07	0.3284	22704	TRUE	reported	igd	0.001185	26.9304
eqtl-a-ENSG00000036530	CYP46A1	rs28453840	2	137000000	A	G	0.065491	0.01276	2.85e-07	0.68118	9103	TRUE	reported	igd	0.002886	26.3387
eqtl-a-ENSG00000036530	CYP46A1	rs4385425	7	50307334	G	A	-0.07031	0.012542	2.07e-08	0.340901	14263	TRUE	reported	igd	0.002198	31.4193
eqtl-a-ENSG00000036530	CYP46A1	rs12895121	14	100000000	G	C	-0.12176	0.012443	1.3e-22	0.349172	13755	TRUE	reported	igd	0.006913	95.7343
eqtl-a-ENSG00000036565	SLC18A1	rs56268521	8	20130102	A	G	0.217138	0.02697	8.21e-16	0.051087	31529	TRUE	reported	igd	0.002052	64.816
eqtl-a-ENSG00000036565	SLC18A1	rs78299715	8	19905904	G	C	0.159939	0.022504	1.19e-12	0.075379	31196	TRUE	reported	igd	0.001617	50.5077
eqtl-a-ENSG00000036565	SLC18A1	rs73210887	8	20010261	T	G	0.432951	0.011429	#######	0.438179	31191	TRUE	reported	igd	0.043987	1435.04
eqtl-a-ENSG00000037042	TUBG2	rs149290349	2	43451957	A	G	-0.11035	0.022399	8.36e-07	0.076309	22063	TRUE	reported	igd	0.001099	24.2701
eqtl-a-ENSG00000037042	TUBG2	rs62078424	17	40880264	T	C	0.164903	0.011842	4.44e-44	0.528637	26487	TRUE	reported	igd	0.007268	193.898
eqtl-a-ENSG00000037042	TUBG2	rs259981	20	57748369	A	T	-0.06453	0.01232	1.62e-07	0.369389	24140	TRUE	reported	igd	0.001135	27.4365
eqtl-a-ENSG00000037280	FLT4	rs2387281	5	180000000	T	C	-0.41771	0.018799	#######	0.891347	24875	TRUE	reported	igd	0.019462	493.675
eqtl-a-ENSG00000037280	FLT4	rs35987647	5	180000000	A	G	-0.16129	0.020734	7.3e-15	0.090181	19014	TRUE	reported	igd	0.003173	60.508
eqtl-a-ENSG00000037280	FLT4	rs10062027	5	180000000	A	C	-0.09305	0.019656	2.2e-06	0.101934	22845	TRUE	reported	igd	0.00098	22.4069
eqtl-a-ENSG00000037474	NSUN2	rs75506645	5	6573286	A	G	0.608485	0.030296	1.01e-89	0.039045	29265	TRUE	reported	igd	0.013596	403.356
eqtl-a-ENSG00000037474	NSUN2	rs34565284	5	6948198	A	G	0.109511	0.01193	4.35e-20	0.449012	31483	TRUE	reported	igd	0.002669	84.253
eqtl-a-ENSG00000037474	NSUN2	rs77431911	5	6682677	G	C	-0.39937	0.032182	2.31e-35	0.035064	29659	TRUE	reported	igd	0.005166	153.993
eqtl-a-ENSG00000037474	NSUN2	rs80037445	5	6575251	T	C	-0.56011	0.050547	1.55e-28	0.013939	24409	TRUE	reported	igd	0.005005	122.778
eqtl-a-ENSG00000037474	NSUN2	rs80329314	5	6641556	T	C	-0.39772	0.040924	2.51e-22	0.021472	27197	TRUE	reported	igd	0.003461	94.4442
eqtl-a-ENSG00000037474	NSUN2	rs3776448	5	6599940	T	C	0.705178	0.016207	#######	0.137942	31684	TRUE	reported	igd	0.056384	1893.11
eqtl-a-ENSG00000037474	NSUN2	rs575421	5	6585234	C	T	-0.67172	0.018045	#######	0.888504	31345	TRUE	reported	igd	0.042337	1385.63
eqtl-a-ENSG00000037474	NSUN2	rs6936204	6	32217092	C	T	0.063463	0.012585	4.59e-07	0.663547	29827	TRUE	reported	igd	0.000852	25.427
eqtl-a-ENSG00000037757	MRI1	rs34596409	19	13899223	A	G	-0.4252	0.01755	#######	0.126392	26318	TRUE	reported	igd	0.021817	586.95
eqtl-a-ENSG00000037757	MRI1	rs435207	19	13865275	T	A	-0.36338	0.011504	#######	0.503304	27564	TRUE	reported	igd	0.034932	997.639
eqtl-a-ENSG00000037757	MRI1	rs383243	19	13858096	A	T	-0.11559	0.012957	4.6e-19	0.299532	31354	TRUE	reported	igd	0.002532	79.5843
eqtl-a-ENSG00000037897	METTL1	rs1532331	5	43116830	T	G	0.090371	0.012778	1.52e-12	0.683885	23429	TRUE	reported	igd	0.00213	50.0144
eqtl-a-ENSG00000037897	METTL1	rs11786130	8	129000000	A	G	-0.06562	0.012385	1.17e-07	0.360244	23314	TRUE	reported	igd	0.001203	28.0719
eqtl-a-ENSG00000037897	METTL1	rs10877016	12	58167992	G	A	0.150749	0.012505	1.83e-33	0.339392	23313	TRUE	reported	igd	0.006195	145.304
eqtl-a-ENSG00000038002	AGA	rs55894716	4	178000000	C	T	-0.76227	0.02321	#######	0.065362	31237	TRUE	reported	igd	0.033379	1078.58
eqtl-a-ENSG00000038002	AGA	rs4690512	4	178000000	G	A	-0.466	0.014293	#######	0.797905	30902	TRUE	reported	igd	0.033255	1062.92
eqtl-a-ENSG00000038002	AGA	rs141292540	4	179000000	T	C	-0.5245	0.032765	1.12e-57	0.033532	30543	TRUE	reported	igd	0.00832	256.232
eqtl-a-ENSG00000038002	AGA	rs13131197	4	179000000	T	G	-0.12342	0.01186	2.3e-25	0.492124	31231	TRUE	reported	igd	0.003456	108.297
eqtl-a-ENSG00000038002	AGA	rs146343140	4	179000000	A	G	-0.22082	0.039631	2.52e-08	0.023035	20421	TRUE	reported	igd	0.001518	31.0431
eqtl-a-ENSG00000038427	VCAN	rs301797	1	8487323	A	C	0.06048	0.012858	2.56e-06	0.310046	31569	TRUE	reported	igd	0.0007	22.1226
eqtl-a-ENSG00000038427	VCAN	rs141094656	1	92753336	C	T	0.247321	0.042978	8.7e-09	0.019514	21629	TRUE	reported	igd	0.001529	33.1125
eqtl-a-ENSG00000038427	VCAN	rs1375493	2	182000000	A	G	0.10899	0.011971	8.63e-20	0.565077	31569	TRUE	reported	igd	0.002619	82.8936
eqtl-a-ENSG00000038427	VCAN	rs9880192	3	128000000	C	G	-0.07973	0.012168	5.66e-11	0.392874	31569	TRUE	reported	igd	0.001358	42.9299
eqtl-a-ENSG00000038427	VCAN	rs309560	5	82832139	G	C	-0.08416	0.011883	1.41e-12	0.497509	31569	TRUE	reported	igd	0.001587	50.1633
eqtl-a-ENSG00000038427	VCAN	rs7785014	7	138000000	C	T	0.10635	0.01261	3.34e-17	0.668332	31240	TRUE	reported	igd	0.002272	71.1275
eqtl-a-ENSG00000038427	VCAN	rs10098310	8	131000000	A	G	-0.0582	0.01203	1.32e-06	0.575007	31569	TRUE	reported	igd	0.000741	23.4008
eqtl-a-ENSG00000038427	VCAN	rs10980797	9	114000000	G	A	-0.09263	0.011896	6.87e-15	0.472236	31569	TRUE	reported	igd	0.001917	60.63
eqtl-a-ENSG00000038427	VCAN	rs35979828	12	54685880	T	C	-0.16592	0.025611	9.24e-11	0.057106	29836	TRUE	reported	igd	0.001405	41.9694
eqtl-a-ENSG00000038427	VCAN	rs1800973	12	69744014	A	C	0.122148	0.023921	3.29e-07	0.066173	28627	TRUE	reported	igd	0.00091	26.0737
eqtl-a-ENSG00000038427	VCAN	rs7310615	12	112000000	G	C	0.061314	0.011926	2.73e-07	0.537476	28418	TRUE	reported	igd	0.000929	26.4301
eqtl-a-ENSG00000038427	VCAN	rs77526211	13	40974023	A	G	0.161665	0.02924	3.22e-08	0.043211	29277	TRUE	reported	igd	0.001043	30.5677
eqtl-a-ENSG00000038427	VCAN	rs8022179	14	104000000	A	T	0.085694	0.013354	1.39e-10	0.727869	30165	TRUE	reported	igd	0.001363	41.1792
eqtl-a-ENSG00000038427	VCAN	rs424971	16	85946450	C	T	-0.09676	0.012025	8.51e-16	0.421674	31684	TRUE	reported	igd	0.002039	64.7409
eqtl-a-ENSG00000038427	VCAN	rs2905424	19	19473445	C	T	-0.06068	0.012823	2.23e-06	0.686812	31683	TRUE	reported	igd	0.000706	22.3903
eqtl-a-ENSG00000038945	MSR1	rs56388170	7	28724374	T	G	-0.06447	0.013116	8.85e-07	0.289189	31141	TRUE	reported	igd	0.000775	24.1617
eqtl-a-ENSG00000038945	MSR1	rs73665242	8	16019984	C	A	-0.43499	0.022276	6.4e-85	0.075158	31352	TRUE	reported	igd	0.012016	381.296
eqtl-a-ENSG00000038945	MSR1	rs75959292	8	16166251	C	T	0.429838	0.045239	2.07e-21	0.017505	27283	TRUE	reported	igd	0.003298	90.2721
eqtl-a-ENSG00000038945	MSR1	rs822284	8	16510222	C	T	0.174256	0.023629	1.65e-13	0.067801	28703	TRUE	reported	igd	0.001891	54.3838
eqtl-a-ENSG00000038945	MSR1	rs13260607	8	15544681	T	C	0.087819	0.018785	2.94e-06	0.112994	31026	TRUE	reported	igd	0.000704	21.8534
eqtl-a-ENSG00000038945	MSR1	rs73191891	8	16375320	T	C	-0.39523	0.012718	#######	0.287815	30532	TRUE	reported	igd	0.03066	965.661
eqtl-a-ENSG00000038945	MSR1	rs35979828	12	54685880	T	C	-0.12898	0.025626	4.82e-07	0.057106	29622	TRUE	reported	igd	0.000854	25.3305
eqtl-a-ENSG00000039068	CDH1	rs13300483	9	118000000	T	C	0.068474	0.013773	6.65e-07	0.247811	31470	TRUE	reported	igd	0.000785	24.7142
eqtl-a-ENSG00000039068	CDH1	rs3785100	16	67997920	C	T	-0.10467	0.017176	1.1e-09	0.139114	31077	TRUE	reported	igd	0.001193	37.1321
eqtl-a-ENSG00000039068	CDH1	rs149146728	16	69409502	G	A	0.248353	0.049639	5.64e-07	0.014563	25324	TRUE	reported	igd	0.000987	25.03
eqtl-a-ENSG00000039068	CDH1	rs36085011	16	68827720	A	G	0.224003	0.033067	1.25e-11	0.033407	29616	TRUE	reported	igd	0.001547	45.8866
eqtl-a-ENSG00000039068	CDH1	rs11642362	16	68811307	C	T	0.337312	0.01168	#######	0.569345	31467	TRUE	reported	igd	0.025822	834.041
eqtl-a-ENSG00000039523	RIPOR1	rs1354034	3	56849749	C	T	-0.06869	0.012237	1.99e-08	0.618137	31684	TRUE	reported	igd	0.000993	31.5049
eqtl-a-ENSG00000039523	RIPOR1	rs56330463	5	148000000	C	T	0.059632	0.012057	7.58e-07	0.582097	31569	TRUE	reported	igd	0.000774	24.4605
eqtl-a-ENSG00000039523	RIPOR1	rs149007767	7	50370254	T	C	-0.13521	0.016643	4.49e-16	0.149708	30077	TRUE	reported	igd	0.00219	66.0035
eqtl-a-ENSG00000039523	RIPOR1	rs111893345	16	67607848	T	C	-0.50236	0.020833	#######	0.085743	31567	TRUE	reported	igd	0.018087	581.437
eqtl-a-ENSG00000039523	RIPOR1	rs11649189	16	68466026	G	A	-0.06775	0.014599	3.47e-06	0.789914	31231	TRUE	reported	igd	0.000689	21.5365
eqtl-a-ENSG00000039560	RAI14	rs13155753	5	34797943	G	A	-0.06628	0.011951	2.93e-08	0.449647	31558	TRUE	reported	igd	0.000974	30.7518
eqtl-a-ENSG00000039560	RAI14	rs12153461	5	34541312	T	G	0.227909	0.015814	4.39e-47	0.167713	31355	TRUE	reported	igd	0.00658	207.678
eqtl-a-ENSG00000039560	RAI14	rs56142210	5	34743608	A	C	0.298323	0.017093	3.24e-68	0.137628	31563	TRUE	reported	igd	0.009559	304.6
eqtl-a-ENSG00000039650	PNKP	rs149110519	6	144000000	T	C	-0.1432	0.026631	7.56e-08	0.052616	24986	TRUE	reported	igd	0.001156	28.9118
eqtl-a-ENSG00000039650	PNKP	rs149007767	7	50370254	T	C	0.121928	0.01665	2.43e-13	0.149708	29328	TRUE	reported	igd	0.001825	53.6227
eqtl-a-ENSG00000039650	PNKP	rs4801820	19	50723415	A	C	-0.06231	0.012331	4.34e-07	0.632065	30298	TRUE	reported	igd	0.000842	25.5354
eqtl-a-ENSG00000039650	PNKP	rs28413128	19	50300026	G	A	0.42704	0.011399	#######	0.454777	23741	TRUE	reported	igd	0.055814	1403.3
eqtl-a-ENSG00000039650	PNKP	rs16981493	19	50362286	C	T	-0.78256	0.033392	#######	0.031576	29614	TRUE	reported	igd	0.018209	549.191
eqtl-a-ENSG00000039650	PNKP	rs11554772	19	50434021	T	C	0.172546	0.026378	6.09e-11	0.053635	29086	TRUE	reported	igd	0.001469	42.7871
eqtl-a-ENSG00000040275	SPDL1	rs113640400	5	169000000	C	T	-0.79694	0.02423	#######	0.059591	24110	TRUE	reported	igd	0.042941	1081.68
eqtl-a-ENSG00000040275	SPDL1	rs140642519	5	169000000	A	G	0.336091	0.037541	3.47e-19	0.025651	20308	TRUE	reported	igd	0.003931	80.1427
eqtl-a-ENSG00000040275	SPDL1	rs255738	5	169000000	C	G	-0.2512	0.012291	7.65e-93	0.649127	24908	TRUE	reported	igd	0.016494	417.691
eqtl-a-ENSG00000040633	PHF23	rs149007767	7	50370254	T	C	0.098729	0.016661	3.11e-09	0.149708	30077	TRUE	reported	igd	0.001166	35.1128
eqtl-a-ENSG00000040633	PHF23	rs72837700	17	7112596	C	A	0.441846	0.033868	6.71e-39	0.031506	30546	TRUE	reported	igd	0.005541	170.187
eqtl-a-ENSG00000040633	PHF23	rs1215	17	7163350	G	A	-0.37359	0.016744	#######	0.142283	31684	TRUE	reported	igd	0.015468	497.757
eqtl-a-ENSG00000041353	RAB27B	rs1354034	3	56849749	C	T	0.378849	0.011828	#######	0.618137	31256	TRUE	reported	igd	0.03178	1025.85
eqtl-a-ENSG00000041353	RAB27B	rs9399137	6	135000000	C	T	0.06989	0.013483	2.18e-07	0.264393	31256	TRUE	reported	igd	0.000859	26.868
eqtl-a-ENSG00000041353	RAB27B	rs342293	7	106000000	G	C	0.087938	0.011939	1.76e-13	0.450728	30872	TRUE	reported	igd	0.001754	54.25
eqtl-a-ENSG00000041353	RAB27B	rs2236496	9	4844265	C	T	0.082782	0.014666	1.66e-08	0.207279	31256	TRUE	reported	igd	0.001018	31.8571
eqtl-a-ENSG00000041353	RAB27B	rs10820606	9	99192919	C	A	0.137634	0.01395	5.83e-23	0.236914	25848	TRUE	reported	igd	0.003752	97.3365
eqtl-a-ENSG00000041353	RAB27B	rs11602954	11	202856	A	G	0.203135	0.014467	8.75e-45	0.211758	25797	TRUE	reported	igd	0.007585	197.139
eqtl-a-ENSG00000041353	RAB27B	rs35979828	12	54685880	T	C	0.167624	0.02561	5.95e-11	0.057106	29523	TRUE	reported	igd	0.001449	42.8365
eqtl-a-ENSG00000041353	RAB27B	rs8073060	17	33875262	A	T	-0.10555	0.012888	2.62e-16	0.305723	30872	TRUE	reported	igd	0.002168	67.0619
eqtl-a-ENSG00000041353	RAB27B	rs12969657	18	67536496	T	C	0.060511	0.011899	3.67e-07	0.516307	31256	TRUE	reported	igd	0.000827	25.8598
eqtl-a-ENSG00000041353	RAB27B	rs7244800	18	52488869	A	G	0.207583	0.013301	6.56e-55	0.26942	31256	TRUE	reported	igd	0.007732	243.553
eqtl-a-ENSG00000041353	RAB27B	rs11872375	18	52559705	A	T	-0.08373	0.012702	4.36e-11	0.323557	30589	TRUE	reported	igd	0.001418	43.4425
eqtl-a-ENSG00000041353	RAB27B	rs6136489	20	1923734	G	T	-0.09121	0.012502	2.98e-13	0.344366	30872	TRUE	reported	igd	0.001721	53.218
eqtl-a-ENSG00000041353	RAB27B	rs156356	20	1819280	C	T	0.069733	0.011893	4.54e-09	0.48686	30102	TRUE	reported	igd	0.001141	34.3762
eqtl-a-ENSG00000041357	PSMA4	rs9264638	6	31238318	A	G	-0.15022	0.012666	1.92e-32	0.677162	30832	TRUE	reported	igd	0.004541	140.638
eqtl-a-ENSG00000041357	PSMA4	rs931794	15	78826180	A	G	-0.27223	0.012391	#######	0.66408	31644	TRUE	reported	igd	0.015024	482.63
eqtl-a-ENSG00000041357	PSMA4	rs1554377	15	78497593	C	T	0.062178	0.011944	1.93e-07	0.453531	31644	TRUE	reported	igd	0.000856	27.0996
eqtl-a-ENSG00000041515	MYO16	rs58251014	13	109000000	T	G	-0.18794	0.020562	6.23e-20	0.0917	26494	TRUE	reported	igd	0.003143	83.5335
eqtl-a-ENSG00000041515	MYO16	rs2015775	13	109000000	A	C	0.088637	0.016639	9.98e-08	0.849731	9188	TRUE	reported	igd	0.003079	28.3709
eqtl-a-ENSG00000041515	MYO16	rs9301290	13	109000000	G	C	0.145091	0.013282	8.89e-28	0.274403	26605	TRUE	reported	igd	0.004465	119.317
eqtl-a-ENSG00000041515	MYO16	rs9520836	13	109000000	G	A	0.568627	0.012914	#######	0.248516	25942	TRUE	reported	igd	0.06954	1938.68
eqtl-a-ENSG00000041802	LSG1	rs6437393	3	194000000	T	G	-0.38515	0.012382	#######	0.316214	25984	TRUE	reported	igd	0.035899	967.45
eqtl-a-ENSG00000041802	LSG1	rs73890213	3	194000000	T	C	0.776544	0.018504	#######	0.102479	26264	TRUE	reported	igd	0.06284	1760.96
eqtl-a-ENSG00000041802	LSG1	rs2676886	3	195000000	C	T	0.060222	0.012175	7.55e-07	0.393145	26096	TRUE	reported	igd	0.000937	24.4668
eqtl-a-ENSG00000041802	LSG1	rs4677623	3	194000000	T	G	-0.13476	0.017269	6.01e-15	0.862937	20673	TRUE	reported	igd	0.002937	60.8948
eqtl-a-ENSG00000041880	PARP3	rs62260389	3	51163442	G	T	0.094627	0.016541	1.06e-08	0.15239	24873	TRUE	reported	igd	0.001314	32.7236
eqtl-a-ENSG00000041880	PARP3	rs653178	12	112000000	T	C	-0.06477	0.011929	5.66e-08	0.539991	23129	TRUE	reported	igd	0.001273	29.4726
eqtl-a-ENSG00000041880	PARP3	rs4788084	16	28539848	T	C	-0.06382	0.012048	1.18e-07	0.419635	26011	TRUE	reported	igd	0.001077	28.0541
eqtl-a-ENSG00000041880	PARP3	rs199533	17	44828931	A	G	-0.08596	0.015452	2.64e-08	0.180697	23129	TRUE	reported	igd	0.001336	30.95
eqtl-a-ENSG00000042062	RIPOR3	rs3896594	2	8762414	G	T	0.061894	0.012269	4.55e-07	0.377086	30872	TRUE	reported	igd	0.000824	25.4462
eqtl-a-ENSG00000042062	RIPOR3	rs225245	17	33946107	G	A	-0.06518	0.011977	5.25e-08	0.440335	30543	TRUE	reported	igd	0.000969	29.6178
eqtl-a-ENSG00000042062	RIPOR3	rs6084653	20	4157072	G	C	-0.06601	0.01234	8.84e-08	0.36636	30872	TRUE	reported	igd	0.000926	28.6089
eqtl-a-ENSG00000042286	AIFM2	rs7903887	10	72145513	T	C	-0.07264	0.015903	4.93e-06	0.831869	31599	TRUE	reported	igd	0.00066	20.8643
eqtl-a-ENSG00000042286	AIFM2	rs12781264	10	71706492	G	A	-0.09114	0.014256	1.62e-10	0.223945	31682	TRUE	reported	igd	0.001288	40.8702
eqtl-a-ENSG00000042286	AIFM2	rs6480442	10	71900246	T	C	-0.31367	0.012016	#######	0.373688	31565	TRUE	reported	igd	0.021133	681.419
eqtl-a-ENSG00000042317	SPATA7	rs1532331	5	43116830	T	G	0.161028	0.012729	1.11e-36	0.683885	31146	TRUE	reported	igd	0.005112	160.035
eqtl-a-ENSG00000042317	SPATA7	rs35823815	14	88827433	A	G	0.394237	0.014628	#######	0.19577	29735	TRUE	reported	igd	0.023845	726.299
eqtl-a-ENSG00000042317	SPATA7	rs73314274	14	88796823	A	G	0.184998	0.02408	1.56e-14	0.065071	31031	TRUE	reported	igd	0.001898	59.0197
eqtl-a-ENSG00000042317	SPATA7	rs11627873	14	89331819	A	C	-0.06391	0.012373	2.4e-07	0.361994	31025	TRUE	reported	igd	0.000859	26.6766
eqtl-a-ENSG00000042445	RETSAT	rs145297992	2	85619423	G	A	0.276345	0.040325	7.23e-12	0.022205	10658	TRUE	reported	igd	0.004387	46.955
eqtl-a-ENSG00000042445	RETSAT	rs75935896	2	85140279	A	G	-0.12294	0.0255	1.43e-06	0.057717	10333	TRUE	reported	igd	0.002244	23.2377
eqtl-a-ENSG00000042445	RETSAT	rs6718291	2	85521105	A	C	0.399322	0.011425	#######	0.484706	13925	TRUE	reported	igd	0.080654	1221.46
eqtl-a-ENSG00000042445	RETSAT	rs72843861	2	85808087	T	C	-0.25944	0.021447	1.09e-33	0.083137	14257	TRUE	reported	igd	0.01016	146.316
eqtl-a-ENSG00000042493	CAPG	rs61326180	2	85534567	A	G	0.307356	0.028986	2.87e-26	0.043742	14262	TRUE	reported	igd	0.007822	112.423
eqtl-a-ENSG00000042493	CAPG	rs139922251	2	85519840	A	C	-0.8631	0.027995	#######	0.04431	14253	TRUE	reported	igd	0.062518	950.366
eqtl-a-ENSG00000042493	CAPG	rs139348324	2	85682100	T	C	-0.63299	0.050813	1.27e-35	0.01376	9924	TRUE	reported	igd	0.015397	155.156
eqtl-a-ENSG00000042493	CAPG	rs11674612	2	85658232	G	A	0.378407	0.012109	#######	0.344899	14166	TRUE	reported	igd	0.064488	976.38
eqtl-a-ENSG00000042493	CAPG	rs1487630	4	38335823	T	C	0.105167	0.019752	1.01e-07	0.100774	14263	TRUE	reported	igd	0.001984	28.3464
eqtl-a-ENSG00000042753	AP2S1	rs6592965	7	50427982	A	G	-0.11264	0.011927	3.57e-21	0.449532	31684	TRUE	reported	igd	0.002807	89.1889
eqtl-a-ENSG00000042753	AP2S1	rs1991866	8	131000000	C	G	-0.05729	0.012059	2.03e-06	0.582429	31569	TRUE	reported	igd	0.000714	22.5686
eqtl-a-ENSG00000042753	AP2S1	rs17564829	17	44006601	C	T	0.074353	0.015009	7.28e-07	0.194991	30872	TRUE	reported	igd	0.000794	24.5384
eqtl-a-ENSG00000042753	AP2S1	rs57753335	19	47298001	C	T	0.090187	0.014377	3.54e-10	0.218763	31270	TRUE	reported	igd	0.001257	39.3492
eqtl-a-ENSG00000042753	AP2S1	rs311379	19	47441846	C	G	0.206088	0.011887	2.44e-67	0.567241	31562	TRUE	reported	igd	0.009434	300.577
eqtl-a-ENSG00000042753	AP2S1	rs6084653	20	4157072	G	C	0.056458	0.012344	4.79e-06	0.36636	31569	TRUE	reported	igd	0.000662	20.9182
eqtl-a-ENSG00000042832	TG	rs150349565	8	134000000	T	C	0.389469	0.054864	1.26e-12	0.011867	9204	TRUE	reported	igd	0.005445	50.3821
eqtl-a-ENSG00000042832	TG	rs2069568	8	134000000	T	C	-0.10013	0.011894	3.8e-17	0.47119	31466	TRUE	reported	igd	0.002247	70.8717
eqtl-a-ENSG00000042832	TG	rs2467959	8	134000000	C	T	0.357912	0.011608	#######	0.560901	31355	TRUE	reported	igd	0.029427	950.594
eqtl-a-ENSG00000042980	ADAM28	rs149110519	6	144000000	T	C	0.15148	0.026627	1.28e-08	0.052616	25735	TRUE	reported	igd	0.001256	32.3613
eqtl-a-ENSG00000042980	ADAM28	rs397667	8	24141928	T	C	-0.1064	0.016587	1.41e-10	0.848736	31228	TRUE	reported	igd	0.001316	41.1467
eqtl-a-ENSG00000042980	ADAM28	rs892587	8	24214935	A	C	-0.28787	0.012027	#######	0.378908	31559	TRUE	reported	igd	0.017829	572.837
eqtl-a-ENSG00000042980	ADAM28	rs3184504	12	112000000	C	T	0.065295	0.011933	4.46e-08	0.542056	28418	TRUE	reported	igd	0.001052	29.9373
eqtl-a-ENSG00000043462	LCP2	rs1354034	3	56849749	C	T	-0.06472	0.012238	1.24e-07	0.618137	31470	TRUE	reported	igd	0.000888	27.9634
eqtl-a-ENSG00000043462	LCP2	rs56330463	5	148000000	C	T	0.063489	0.012055	1.39e-07	0.582097	31355	TRUE	reported	igd	0.000884	27.7333
eqtl-a-ENSG00000043462	LCP2	rs12652307	5	170000000	C	G	0.322516	0.016143	8.42e-89	0.156774	30688	TRUE	reported	igd	0.01284	399.132
eqtl-a-ENSG00000043462	LCP2	rs146319868	5	170000000	T	G	-0.31884	0.042633	7.5e-14	0.019804	27962	TRUE	reported	igd	0.001996	55.9271
eqtl-a-ENSG00000043462	LCP2	rs315773	5	170000000	A	G	0.132433	0.012114	8.05e-28	0.603085	31470	TRUE	reported	igd	0.003784	119.512
eqtl-a-ENSG00000043462	LCP2	rs149110519	6	144000000	T	C	-0.12235	0.026638	4.36e-06	0.052616	25521	TRUE	reported	igd	0.000826	21.0949
eqtl-a-ENSG00000043462	LCP2	rs7210990	17	16170764	A	C	0.055013	0.011902	3.8e-06	0.481977	31355	TRUE	reported	igd	0.000681	21.3626
eqtl-a-ENSG00000043514	TRIT1	rs80342257	1	40354973	C	T	0.346644	0.035241	7.86e-23	0.02918	31120	TRUE	reported	igd	0.003099	96.7488
eqtl-a-ENSG00000043514	TRIT1	rs150780735	1	40221806	T	C	0.46905	0.049952	6e-21	0.014314	17371	TRUE	reported	igd	0.00505	88.164
eqtl-a-ENSG00000043514	TRIT1	rs230288	1	40260447	G	A	0.583833	0.01706	#######	0.870969	27310	TRUE	reported	igd	0.041119	1171.03
eqtl-a-ENSG00000043591	ADRB1	rs4839680	3	144000000	C	T	0.153066	0.03269	2.84e-06	0.034272	23377	TRUE	reported	igd	0.000937	21.9229
eqtl-a-ENSG00000043591	ADRB1	rs59448728	10	116000000	A	T	-0.102	0.019885	2.9e-07	0.099278	26164	TRUE	reported	igd	0.001005	26.31
eqtl-a-ENSG00000043591	ADRB1	rs117648943	10	116000000	G	A	0.333394	0.050873	5.62e-11	0.013837	5926	TRUE	reported	igd	0.007195	42.9338
eqtl-a-ENSG00000043591	ADRB1	rs4917675	10	116000000	C	T	0.338727	0.013594	#######	0.242343	26609	TRUE	reported	igd	0.022802	620.839
eqtl-a-ENSG00000044090	CUL7	rs2273918	6	43013662	C	T	-0.61912	0.021817	#######	0.076215	31684	TRUE	reported	igd	0.024787	805.255
eqtl-a-ENSG00000044090	CUL7	rs9357409	6	43184641	T	G	0.131012	0.02798	2.84e-06	0.047427	31526	TRUE	reported	igd	0.000695	21.9233
eqtl-a-ENSG00000044090	CUL7	rs149110519	6	144000000	T	C	0.13831	0.026632	2.07e-07	0.052616	25735	TRUE	reported	igd	0.001047	26.9685
eqtl-a-ENSG00000044090	CUL7	rs141136987	6	42857315	A	G	-0.13576	0.024885	4.89e-08	0.060775	25906	TRUE	reported	igd	0.001148	29.7592
eqtl-a-ENSG00000044090	CUL7	rs116814932	6	43010067	T	G	0.257809	0.049923	2.42e-07	0.014393	15285	TRUE	reported	igd	0.001742	26.6643
eqtl-a-ENSG00000044090	CUL7	rs79768677	6	43322201	A	G	-0.17866	0.036262	8.35e-07	0.027658	29119	TRUE	reported	igd	0.000833	24.2718
eqtl-a-ENSG00000044115	CTNNA1	rs2124440	2	182000000	A	G	0.056842	0.011955	1.99e-06	0.550445	31644	TRUE	reported	igd	0.000714	22.6056
eqtl-a-ENSG00000044115	CTNNA1	rs78386494	5	137000000	T	C	-0.22342	0.020733	4.47e-27	0.089799	29796	TRUE	reported	igd	0.003882	116.11
eqtl-a-ENSG00000044115	CTNNA1	rs6596446	5	138000000	C	T	-0.36751	0.012065	#######	0.352827	27359	TRUE	reported	igd	0.032803	927.815
eqtl-a-ENSG00000044115	CTNNA1	rs17286171	5	138000000	T	C	0.484873	0.015479	#######	0.165679	31529	TRUE	reported	igd	0.030181	981.128
eqtl-a-ENSG00000044115	CTNNA1	rs116346542	5	138000000	T	G	-0.29276	0.047324	6.16e-10	0.016031	7882	TRUE	reported	igd	0.004832	38.2606
eqtl-a-ENSG00000044115	CTNNA1	rs72790996	5	139000000	A	G	0.193962	0.032527	2.48e-09	0.034594	29707	TRUE	reported	igd	0.001196	35.5563
eqtl-a-ENSG00000044115	CTNNA1	rs34897167	5	139000000	A	C	-0.40698	0.020789	2.44e-85	0.087443	27095	TRUE	reported	igd	0.013947	383.215
eqtl-a-ENSG00000044115	CTNNA1	rs149007767	7	50370254	T	C	-0.14849	0.016635	4.39e-19	0.149708	30037	TRUE	reported	igd	0.002646	79.6807
eqtl-a-ENSG00000044115	CTNNA1	rs1265564	12	112000000	C	A	-0.05799	0.012041	1.46e-06	0.421923	31200	TRUE	reported	igd	0.000743	23.1925
eqtl-a-ENSG00000044115	CTNNA1	rs2905424	19	19473445	C	T	-0.05914	0.012823	4e-06	0.686812	31643	TRUE	reported	igd	0.000672	21.2664
eqtl-a-ENSG00000044574	HSPA5	rs11800059	1	151000000	T	C	-0.05724	0.0119	1.51e-06	0.484115	31231	TRUE	reported	igd	0.00074	23.1354
eqtl-a-ENSG00000044574	HSPA5	rs2249742	6	31240721	T	C	0.073985	0.011907	5.19e-10	0.470933	30602	TRUE	reported	igd	0.00126	38.6038
eqtl-a-ENSG00000044574	HSPA5	rs2416962	9	128000000	G	A	0.612155	0.038618	1.37e-56	0.023909	25632	TRUE	reported	igd	0.009708	251.256
eqtl-a-ENSG00000044574	HSPA5	rs139049546	9	128000000	A	G	-0.18383	0.036168	3.72e-07	0.027803	25792	TRUE	reported	igd	0.001001	25.8329
eqtl-a-ENSG00000044574	HSPA5	rs11790965	9	128000000	C	T	-0.11882	0.018389	1.04e-10	0.118492	31562	TRUE	reported	igd	0.001321	41.7481
eqtl-a-ENSG00000044574	HSPA5	rs56378716	17	56356502	G	A	-0.45471	0.046111	6.12e-23	0.016829	22060	TRUE	reported	igd	0.004389	97.2345
eqtl-a-ENSG00000044574	HSPA5	rs56397034	19	13000550	C	G	0.089691	0.012368	4.12e-13	0.361095	31569	TRUE	reported	igd	0.001663	52.5842
eqtl-a-ENSG00000047056	WDR37	rs149110519	6	144000000	T	C	0.146469	0.026629	3.79e-08	0.052616	25521	TRUE	reported	igd	0.001184	30.2511
eqtl-a-ENSG00000047056	WDR37	rs423955	9	4792339	T	C	-0.06615	0.012465	1.12e-07	0.649921	31385	TRUE	reported	igd	0.000897	28.1602
eqtl-a-ENSG00000047056	WDR37	rs116252244	10	821674	T	C	0.210182	0.044672	2.54e-06	0.018049	11552	TRUE	reported	igd	0.001913	22.1333
eqtl-a-ENSG00000047056	WDR37	rs7100196	10	1096932	A	G	0.645248	0.036666	2.56e-69	0.026484	31141	TRUE	reported	igd	0.009847	309.663
eqtl-a-ENSG00000047056	WDR37	rs57148007	10	1196692	T	C	-0.14575	0.023345	4.29e-10	0.069672	29907	TRUE	reported	igd	0.001302	38.9747
eqtl-a-ENSG00000047056	WDR37	rs10794720	10	1156165	C	T	-0.20671	0.022419	2.96e-20	0.924194	31086	TRUE	reported	igd	0.002727	85.0124
eqtl-a-ENSG00000047188	YTHDC2	rs62366969	5	112000000	G	A	0.093884	0.013221	1.24e-12	0.280784	27156	TRUE	reported	igd	0.001854	50.4247
eqtl-a-ENSG00000047188	YTHDC2	rs6876848	5	113000000	A	G	0.13541	0.013609	2.53e-23	0.254895	31684	TRUE	reported	igd	0.003115	98.9911
eqtl-a-ENSG00000047188	YTHDC2	rs114855595	5	113000000	T	G	0.260668	0.046992	2.91e-08	0.016271	19579	TRUE	reported	igd	0.001569	30.7671
eqtl-a-ENSG00000047188	YTHDC2	rs10063334	5	113000000	C	T	0.448675	0.014702	#######	0.189741	31569	TRUE	reported	igd	0.028656	931.287
eqtl-a-ENSG00000047365	ARAP2	rs7657166	4	36069805	A	G	-0.08307	0.013124	2.45e-10	0.288098	26410	TRUE	reported	igd	0.001515	40.062
eqtl-a-ENSG00000047365	ARAP2	rs34967438	4	36376074	T	C	-0.12317	0.020672	2.54e-09	0.090964	26295	TRUE	reported	igd	0.001348	35.5012
eqtl-a-ENSG00000047365	ARAP2	rs28530750	4	36312542	A	G	-0.79921	0.030042	#######	0.038889	26004	TRUE	reported	igd	0.026496	707.699
eqtl-a-ENSG00000047365	ARAP2	rs149110519	6	144000000	T	C	0.191335	0.026609	6.45e-13	0.052616	20501	TRUE	reported	igd	0.002516	51.6995
eqtl-a-ENSG00000047365	ARAP2	rs1111875	10	94462882	T	C	-0.05805	0.012072	1.52e-06	0.414368	26410	TRUE	reported	igd	0.000875	23.1229
eqtl-a-ENSG00000047410	TPR	rs10752988	1	187000000	C	T	0.092712	0.01202	1.23e-14	0.576482	31565	TRUE	reported	igd	0.001881	59.4901
eqtl-a-ENSG00000047410	TPR	rs3736597	1	186000000	C	G	-0.39257	0.015783	#######	0.162716	31569	TRUE	reported	igd	0.019221	618.641
eqtl-a-ENSG00000047410	TPR	rs5026472	4	104000000	G	C	-0.05451	0.011895	4.6e-06	0.494224	31569	TRUE	reported	igd	0.000665	20.9945
eqtl-a-ENSG00000047410	TPR	rs652888	6	31851234	G	A	0.083495	0.014694	1.33e-08	0.206206	30872	TRUE	reported	igd	0.001045	32.2854
eqtl-a-ENSG00000047410	TPR	rs55908509	19	16442019	A	G	-0.09684	0.012647	1.9e-14	0.3284	22704	TRUE	reported	igd	0.002576	58.6229
eqtl-a-ENSG00000047579	DTNBP1	rs9396628	6	15997722	C	T	0.055196	0.011899	3.5e-06	0.513557	31341	TRUE	reported	igd	0.000686	21.5171
eqtl-a-ENSG00000047579	DTNBP1	rs7756497	6	15441925	T	C	0.653483	0.02083	#######	0.083252	31353	TRUE	reported	igd	0.030436	984.162
eqtl-a-ENSG00000047579	DTNBP1	rs112876093	6	15799979	T	C	0.395696	0.037186	1.92e-26	0.026094	27261	TRUE	reported	igd	0.004136	113.221
eqtl-a-ENSG00000047579	DTNBP1	rs62396144	6	15536762	A	G	-0.29722	0.017985	2.36e-61	0.122429	31354	TRUE	reported	igd	0.008636	273.111
eqtl-a-ENSG00000047579	DTNBP1	rs4360309	8	127000000	T	C	0.056543	0.011895	2e-06	0.495365	30642	TRUE	reported	igd	0.000737	22.5961
eqtl-a-ENSG00000047597	XK	rs592423	6	140000000	C	A	0.077115	0.01191	9.51e-11	0.532047	9188	TRUE	reported	igd	0.004542	41.9116
eqtl-a-ENSG00000047597	XK	rs9399137	6	135000000	C	T	0.075566	0.013481	2.08e-08	0.264393	9188	TRUE	reported	igd	0.003408	31.415
eqtl-a-ENSG00000047597	XK	rs6592965	7	50427982	A	G	0.104424	0.011932	2.11e-18	0.449532	9188	TRUE	reported	igd	0.008267	76.5699
eqtl-a-ENSG00000047597	XK	rs9944715	18	43831259	G	A	0.077523	0.013568	1.1e-08	0.740866	9188	TRUE	reported	igd	0.003541	32.6395
eqtl-a-ENSG00000047617	ANO2	rs1354034	3	56849749	C	T	0.088082	0.012228	5.87e-13	0.618137	23703	TRUE	reported	igd	0.002184	51.8845
eqtl-a-ENSG00000047617	ANO2	rs7296308	12	5981427	C	T	-0.10605	0.021092	4.96e-07	0.912936	23701	TRUE	reported	igd	0.001065	25.2774
eqtl-a-ENSG00000047617	ANO2	rs10849364	12	6072011	A	G	0.101172	0.013465	5.74e-14	0.26465	23374	TRUE	reported	igd	0.00241	56.4542
eqtl-a-ENSG00000047617	ANO2	rs35365059	12	6167118	T	C	0.121635	0.022138	3.92e-08	0.07825	23701	TRUE	reported	igd	0.001272	30.1867
eqtl-a-ENSG00000047644	WWC3	rs12466022	2	43359061	A	C	-0.07828	0.013551	7.6e-09	0.260124	9188	TRUE	reported	igd	0.003619	33.3642
eqtl-a-ENSG00000047644	WWC3	rs149110519	6	144000000	T	C	-0.18625	0.026612	2.58e-12	0.052616	5511	TRUE	reported	igd	0.00881	48.9642
eqtl-a-ENSG00000047644	WWC3	rs149007767	7	50370254	T	C	0.156558	0.01663	4.76e-21	0.149708	8025	TRUE	reported	igd	0.010924	88.6102
eqtl-a-ENSG00000047644	WWC3	rs56388170	7	28724374	T	G	0.077853	0.013111	2.89e-09	0.289189	9188	TRUE	reported	igd	0.003823	35.252
eqtl-a-ENSG00000047644	WWC3	rs77526211	13	40974023	A	G	-0.16163	0.02924	3.24e-08	0.043211	9188	TRUE	reported	igd	0.003315	30.5487
eqtl-a-ENSG00000048162	NOP16	rs62387106	5	175000000	A	G	0.204875	0.043397	2.35e-06	0.019147	23529	TRUE	reported	igd	0.000946	22.286
eqtl-a-ENSG00000048162	NOP16	rs141048893	5	176000000	G	A	0.528627	0.044852	4.61e-32	0.017752	9548	TRUE	reported	igd	0.01434	138.883
eqtl-a-ENSG00000048162	NOP16	rs4419618	5	175000000	G	A	-0.20869	0.045564	4.65e-06	0.017338	8190	TRUE	reported	igd	0.002555	20.9722
eqtl-a-ENSG00000048162	NOP16	rs181254695	5	176000000	A	G	0.212148	0.032042	3.57e-11	0.035668	21378	TRUE	reported	igd	0.002046	43.8324
eqtl-a-ENSG00000048162	NOP16	rs1065206	5	176000000	T	C	0.579534	0.023926	#######	0.063436	24702	TRUE	reported	igd	0.023201	586.669
eqtl-a-ENSG00000048392	RRM2B	rs56388170	7	28724374	T	G	0.095859	0.013103	2.55e-13	0.289189	31101	TRUE	reported	igd	0.001718	53.522
eqtl-a-ENSG00000048392	RRM2B	rs1037700	8	103000000	C	G	-0.28193	0.021959	9.89e-38	0.078832	31314	TRUE	reported	igd	0.005237	164.832
eqtl-a-ENSG00000048392	RRM2B	rs2853231	8	103000000	A	G	-0.26487	0.013544	3.67e-85	0.251005	31430	TRUE	reported	igd	0.012021	382.403
eqtl-a-ENSG00000048462	TNFRSF17	rs10484561	6	32665420	G	T	-0.10416	0.018653	2.35e-08	0.114756	30211	TRUE	reported	igd	0.001031	31.1803
eqtl-a-ENSG00000048462	TNFRSF17	rs11065987	12	112000000	G	A	-0.06726	0.012245	3.95e-08	0.380678	31185	TRUE	reported	igd	0.000967	30.1721
eqtl-a-ENSG00000048462	TNFRSF17	rs12597429	16	12062396	C	T	-0.11795	0.012375	1.54e-21	0.358037	31684	TRUE	reported	igd	0.002859	90.8522
eqtl-a-ENSG00000048471	SNX29	rs1894967	16	12615194	G	A	0.363975	0.011524	#######	0.470668	25018	TRUE	reported	igd	0.038346	997.509
eqtl-a-ENSG00000048471	SNX29	rs72775264	16	12666356	A	G	0.692967	0.026744	#######	0.049755	23755	TRUE	reported	igd	0.027487	671.355
eqtl-a-ENSG00000048471	SNX29	rs7192378	16	12399075	C	T	0.179584	0.028003	1.43e-10	0.047278	22701	TRUE	reported	igd	0.001808	41.1245
eqtl-a-ENSG00000048471	SNX29	rs3902078	16	12594266	G	A	0.176662	0.030127	4.52e-09	0.04058	9332	TRUE	reported	igd	0.003671	34.3781
eqtl-a-ENSG00000048471	SNX29	rs79525599	16	12666739	C	T	0.743525	0.038895	1.85e-81	0.023371	25852	TRUE	reported	igd	0.013939	365.405
eqtl-a-ENSG00000048471	SNX29	rs398057	16	12087784	A	C	0.143714	0.012639	5.87e-30	0.326015	25514	TRUE	reported	igd	0.005042	129.278
eqtl-a-ENSG00000048828	FAM120A	rs564	9	96328303	C	T	-0.13109	0.012495	9.46e-26	0.342285	30606	TRUE	reported	igd	0.003583	110.059
eqtl-a-ENSG00000048828	FAM120A	rs139023495	9	95484827	G	T	0.268085	0.049955	8.03e-08	0.014372	21750	TRUE	reported	igd	0.001322	28.7966
eqtl-a-ENSG00000048828	FAM120A	rs4794822	17	38156712	T	C	-0.05605	0.012252	4.77e-06	0.380161	30222	TRUE	reported	igd	0.000692	20.9256
eqtl-a-ENSG00000049089	COL9A2	rs78453743	1	40778854	T	C	-0.39867	0.024662	8.79e-59	0.060892	30735	TRUE	reported	igd	0.008431	261.313
eqtl-a-ENSG00000049089	COL9A2	rs388538	1	40823379	G	T	0.100596	0.018557	5.93e-08	0.116145	31684	TRUE	reported	igd	0.000927	29.3851
eqtl-a-ENSG00000049089	COL9A2	rs10889147	1	40561471	T	C	0.096932	0.018439	1.46e-07	0.882126	31684	TRUE	reported	igd	0.000871	27.6321
eqtl-a-ENSG00000049089	COL9A2	rs12478601	2	43721508	T	C	0.075642	0.012021	3.13e-10	0.574604	31300	TRUE	reported	igd	0.001263	39.5906
eqtl-a-ENSG00000049089	COL9A2	rs3774937	4	103000000	C	T	0.336566	0.012434	#######	0.320593	31569	TRUE	reported	igd	0.022682	732.629
eqtl-a-ENSG00000049089	COL9A2	rs149110519	6	144000000	T	C	0.175742	0.026617	4.04e-11	0.052616	25735	TRUE	reported	igd	0.001691	43.5922
eqtl-a-ENSG00000049089	COL9A2	rs149007767	7	50370254	T	C	0.078642	0.016669	2.38e-06	0.149708	30077	TRUE	reported	igd	0.00074	22.258
eqtl-a-ENSG00000049089	COL9A2	rs35979828	12	54685880	T	C	0.128726	0.025626	5.09e-07	0.057106	29836	TRUE	reported	igd	0.000845	25.231
eqtl-a-ENSG00000049239	H6PD	rs6577563	1	9291666	C	T	-0.46313	0.011545	#######	0.393136	31522	TRUE	reported	igd	0.048574	1609.21
eqtl-a-ENSG00000049239	H6PD	rs72643827	1	9397865	C	G	0.241365	0.034807	4.09e-12	0.030042	30516	TRUE	reported	igd	0.001573	48.0828
eqtl-a-ENSG00000049239	H6PD	rs2275457	1	9427869	A	G	-0.0973	0.015344	2.28e-10	0.816184	27359	TRUE	reported	igd	0.001468	40.2104
eqtl-a-ENSG00000049239	H6PD	rs2986630	1	9121498	T	C	0.074935	0.012505	2.07e-09	0.344935	31008	TRUE	reported	igd	0.001157	35.9063
eqtl-a-ENSG00000049239	H6PD	rs74512616	1	9280050	T	C	-0.32915	0.034189	6.13e-22	0.031072	26010	TRUE	reported	igd	0.003551	92.6797
eqtl-a-ENSG00000049245	VAMP3	rs56884865	1	7719903	T	C	0.073419	0.013316	3.52e-08	0.274926	31684	TRUE	reported	igd	0.000959	30.3969
eqtl-a-ENSG00000049245	VAMP3	rs227165	1	7950052	A	G	0.160887	0.014553	2.07e-28	0.209868	31139	TRUE	reported	igd	0.00391	122.212
eqtl-a-ENSG00000049245	VAMP3	rs11121181	1	8477006	A	G	-0.07063	0.013636	2.22e-07	0.255365	31684	TRUE	reported	igd	0.000846	26.8265
eqtl-a-ENSG00000049245	VAMP3	rs11590868	1	7833951	G	T	0.4671	0.014643	#######	0.190326	31569	TRUE	reported	igd	0.031227	1017.52
eqtl-a-ENSG00000049245	VAMP3	rs2158799	7	28277107	G	C	0.056835	0.01229	3.75e-06	0.625845	31569	TRUE	reported	igd	0.000677	21.3838
eqtl-a-ENSG00000049245	VAMP3	rs7210990	17	16170764	A	C	-0.0553	0.011902	3.37e-06	0.481977	31569	TRUE	reported	igd	0.000683	21.5897
eqtl-a-ENSG00000049245	VAMP3	rs11650106	17	57850251	T	C	-0.05828	0.011909	9.88e-07	0.525668	31684	TRUE	reported	igd	0.000755	23.9498
eqtl-a-ENSG00000049246	PER3	rs56867169	1	7953531	A	G	1.12062	0.035522	#######	0.026951	30924	TRUE	reported	igd	0.03118	995.173
eqtl-a-ENSG00000049246	PER3	rs17523802	1	8021740	A	G	-0.22254	0.015513	1.14e-46	0.176091	28536	TRUE	reported	igd	0.00716	205.776
eqtl-a-ENSG00000049246	PER3	rs35925924	1	7805588	G	A	0.265344	0.014725	1.36e-72	0.199505	31101	TRUE	reported	igd	0.010333	324.707
eqtl-a-ENSG00000049246	PER3	rs1799884	7	44229068	T	C	-0.08964	0.016179	3.02e-08	0.160927	30931	TRUE	reported	igd	0.000991	30.6928
eqtl-a-ENSG00000049246	PER3	rs4822024	22	41757647	A	G	0.128435	0.014232	1.8e-19	0.224124	31315	TRUE	reported	igd	0.002594	81.4388
eqtl-a-ENSG00000049247	UTS2	rs35731977	1	8014568	A	G	-0.20401	0.015553	2.62e-39	0.17548	23675	TRUE	reported	igd	0.007215	172.048
eqtl-a-ENSG00000049247	UTS2	rs9435005	1	8188173	C	T	0.216653	0.026671	4.54e-16	0.052302	26240	TRUE	reported	igd	0.002508	65.9813
eqtl-a-ENSG00000049247	UTS2	rs60102794	1	7846146	T	C	1.25051	0.037714	#######	0.023666	25081	TRUE	reported	igd	0.041995	1099.36
eqtl-a-ENSG00000049249	TNFRSF9	rs4908488	1	8024592	C	T	0.131395	0.016412	1.19e-15	0.154916	31683	TRUE	reported	igd	0.002019	64.0925
eqtl-a-ENSG00000049249	TNFRSF9	rs17229038	1	8003009	T	C	-0.39659	0.031428	1.65e-36	0.03682	29097	TRUE	reported	igd	0.005443	159.237
eqtl-a-ENSG00000049249	TNFRSF9	rs34947804	1	7924023	T	C	0.085118	0.014445	3.8e-09	0.216019	31568	TRUE	reported	igd	0.001099	34.7206
eqtl-a-ENSG00000049249	TNFRSF9	rs9657975	1	7996338	T	C	-0.57839	0.03794	1.78e-52	0.024826	28236	TRUE	reported	igd	0.008164	232.388
eqtl-a-ENSG00000049249	TNFRSF9	rs76025697	5	179000000	A	G	0.05997	0.011976	5.51e-07	0.441305	31240	TRUE	reported	igd	0.000802	25.0746
eqtl-a-ENSG00000049249	TNFRSF9	rs149007767	7	50370254	T	C	-0.27911	0.016515	4.48e-64	0.149708	30077	TRUE	reported	igd	0.009407	285.597
eqtl-a-ENSG00000049249	TNFRSF9	rs7210990	17	16170764	A	C	-0.07127	0.011896	2.09e-09	0.481977	31569	TRUE	reported	igd	0.001136	35.8876
eqtl-a-ENSG00000049323	LTBP1	rs11886226	2	33461618	A	T	-0.1232	0.02324	1.15e-07	0.070417	31560	TRUE	reported	igd	0.00089	28.1033
eqtl-a-ENSG00000049323	LTBP1	rs1354034	3	56849749	C	T	0.298113	0.011991	#######	0.618137	31684	TRUE	reported	igd	0.019136	618.091
eqtl-a-ENSG00000049323	LTBP1	rs505404	11	243268	G	T	0.11369	0.014288	1.77e-15	0.222031	31569	TRUE	reported	igd	0.002001	63.3067
eqtl-a-ENSG00000049323	LTBP1	rs10876550	12	54712308	A	G	0.126866	0.012054	6.64e-26	0.590064	31684	TRUE	reported	igd	0.003484	110.761
eqtl-a-ENSG00000049323	LTBP1	rs11553699	12	122000000	G	A	0.100352	0.019031	1.34e-07	0.10963	30031	TRUE	reported	igd	0.000925	27.8029
eqtl-a-ENSG00000049323	LTBP1	rs73076965	20	1516180	G	A	-0.08093	0.014903	5.62e-08	0.198611	31569	TRUE	reported	igd	0.000933	29.4863
eqtl-a-ENSG00000049656	CLPTM1L	rs1354034	3	56849749	C	T	-0.05943	0.01224	1.2e-06	0.618137	31684	TRUE	reported	igd	0.000744	23.5735
eqtl-a-ENSG00000049656	CLPTM1L	rs13170453	5	1317481	G	A	0.116031	0.014852	5.61e-15	0.199826	31568	TRUE	reported	igd	0.00193	61.0302
eqtl-a-ENSG00000049656	CLPTM1L	rs12516351	5	1655612	C	T	0.059823	0.012906	3.57e-06	0.305934	31231	TRUE	reported	igd	0.000687	21.4838
eqtl-a-ENSG00000049759	NEDD4L	rs592423	6	140000000	C	A	0.062102	0.011917	1.87e-07	0.532047	31569	TRUE	reported	igd	0.00086	27.1568
eqtl-a-ENSG00000049759	NEDD4L	rs6566924	18	55704088	C	T	-0.23125	0.012276	3.74e-79	0.643899	31684	TRUE	reported	igd	0.011075	354.822
eqtl-a-ENSG00000049759	NEDD4L	rs17064741	18	55975160	G	A	-0.23411	0.01319	1.74e-70	0.274533	31682	TRUE	reported	igd	0.009846	315.017
eqtl-a-ENSG00000049768	FOXP3	rs6679677	1	114000000	A	C	0.106417	0.019231	3.14e-08	0.107034	9188	TRUE	reported	igd	0.003322	30.6149
eqtl-a-ENSG00000049768	FOXP3	rs6897932	5	35874575	T	C	0.062284	0.01351	4.03e-06	0.262908	9188	TRUE	reported	igd	0.002308	21.2493
eqtl-a-ENSG00000049768	FOXP3	rs9268853	6	32429643	C	T	-0.06514	0.013166	7.51e-07	0.285504	7715	TRUE	reported	igd	0.003163	24.4703
eqtl-a-ENSG00000049768	FOXP3	rs1111180	6	30069982	C	G	0.057001	0.011937	1.79e-06	0.542261	7630	TRUE	reported	igd	0.00298	22.7976
eqtl-a-ENSG00000049768	FOXP3	rs1250544	10	81032885	A	G	0.060207	0.012298	9.81e-07	0.372786	9188	TRUE	reported	igd	0.002602	23.9617
eqtl-a-ENSG00000049860	HEXB	rs820866	5	73978701	A	G	0.2776	0.011808	#######	0.574109	9182	TRUE	reported	igd	0.05678	552.622
eqtl-a-ENSG00000049860	HEXB	rs10053091	5	73803701	C	T	0.283529	0.019644	3.18e-47	0.100581	9186	TRUE	reported	igd	0.022176	208.283
eqtl-a-ENSG00000049860	HEXB	rs114389778	5	74618035	A	G	0.207709	0.040968	3.98e-07	0.021532	8579	TRUE	reported	igd	0.002987	25.6998
eqtl-a-ENSG00000049860	HEXB	rs149007767	7	50370254	T	C	-0.08875	0.016665	1.01e-07	0.149708	8025	TRUE	reported	igd	0.003521	28.3517
eqtl-a-ENSG00000050130	JKAMP	rs10492336	12	115000000	C	A	0.060533	0.012715	1.93e-06	0.676719	31569	TRUE	reported	igd	0.000717	22.6646
eqtl-a-ENSG00000050130	JKAMP	rs2180547	14	60058531	T	G	-0.07069	0.014278	7.37e-07	0.223352	31569	TRUE	reported	igd	0.000776	24.5147
eqtl-a-ENSG00000050130	JKAMP	rs2348875	14	59612235	A	T	-0.10614	0.012329	7.38e-18	0.365146	30280	TRUE	reported	igd	0.002441	74.1045
eqtl-a-ENSG00000050130	JKAMP	rs61984499	14	59815097	G	A	0.629533	0.020417	#######	0.087226	31684	TRUE	reported	igd	0.029133	950.689
eqtl-a-ENSG00000050165	DKK3	rs9264638	6	31238318	A	G	0.074029	0.012714	5.79e-09	0.677162	30872	TRUE	reported	igd	0.001097	33.9004
eqtl-a-ENSG00000050165	DKK3	rs11022069	11	11892816	T	C	0.419226	0.03626	6.43e-31	0.027443	23248	TRUE	reported	igd	0.005717	133.664
eqtl-a-ENSG00000050165	DKK3	rs12577616	11	12016838	T	C	-0.20823	0.030684	1.15e-11	0.039025	26163	TRUE	reported	igd	0.001757	46.0478
eqtl-a-ENSG00000050165	DKK3	rs12790969	11	12145217	G	A	-0.06815	0.012349	3.41e-08	0.365114	24732	TRUE	reported	igd	0.00123	30.458
eqtl-a-ENSG00000050165	DKK3	rs988667	11	12010581	C	T	-0.7189	0.017936	#######	0.111233	26494	TRUE	reported	igd	0.05717	1606.38
eqtl-a-ENSG00000050165	DKK3	rs79552561	11	11856341	G	A	-0.35059	0.017801	2.35e-86	0.12424	26493	TRUE	reported	igd	0.014431	387.882
eqtl-a-ENSG00000050165	DKK3	rs71478987	11	12038430	T	C	-0.33893	0.045015	5.1e-14	0.017725	17602	TRUE	reported	igd	0.00321	56.6824
eqtl-a-ENSG00000050165	DKK3	rs2281603	14	64926097	C	T	-0.06424	0.013807	3.28e-06	0.246082	31684	TRUE	reported	igd	0.000683	21.6445
eqtl-a-ENSG00000050344	NFE2L3	rs146154536	7	25979561	C	T	0.166959	0.029411	1.37e-08	0.042681	10333	TRUE	reported	igd	0.003109	32.2197
eqtl-a-ENSG00000050344	NFE2L3	rs6960950	7	25908952	G	T	-0.10825	0.015862	8.83e-12	0.168836	14263	TRUE	reported	igd	0.003255	46.5648
eqtl-a-ENSG00000050344	NFE2L3	rs35257100	7	26135404	T	C	-0.53013	0.013968	#######	0.208035	14257	TRUE	reported	igd	0.091768	1440.32
eqtl-a-ENSG00000050405	LIMA1	rs844347	12	50461676	C	A	-0.35306	0.011663	#######	0.425997	31682	TRUE	reported	igd	0.028109	916.246
eqtl-a-ENSG00000050405	LIMA1	rs76637716	12	51355243	A	G	0.172998	0.025085	5.34e-12	0.059663	26336	TRUE	reported	igd	0.001803	47.5566
eqtl-a-ENSG00000050405	LIMA1	rs17291650	12	51213433	G	A	-0.20263	0.020051	5.2e-24	0.096859	29781	TRUE	reported	igd	0.003418	102.122
eqtl-a-ENSG00000050426	LETMD1	rs13165424	5	154000000	G	A	0.080427	0.013373	1.81e-09	0.271036	31470	TRUE	reported	igd	0.001148	36.1683
eqtl-a-ENSG00000050426	LETMD1	rs7972608	12	51442616	C	A	0.55312	0.023096	#######	0.931494	31355	TRUE	reported	igd	0.017963	573.495
eqtl-a-ENSG00000050426	LETMD1	rs34498074	12	51546090	T	C	0.18772	0.015042	9.62e-36	0.191544	31351	TRUE	reported	igd	0.004943	155.738
eqtl-a-ENSG00000050555	LAMC3	rs6440003	3	141000000	A	G	-0.06369	0.011996	1.1e-07	0.434308	31300	TRUE	reported	igd	0.0009	28.1869
eqtl-a-ENSG00000050555	LAMC3	rs102993	9	134000000	G	T	-0.09176	0.013474	9.73e-12	0.264403	31300	TRUE	reported	igd	0.00148	46.3755
eqtl-a-ENSG00000050555	LAMC3	rs2050465	9	134000000	C	G	0.417491	0.011403	#######	0.465275	21336	TRUE	reported	igd	0.059112	1340.32
eqtl-a-ENSG00000050555	LAMC3	rs10257	9	134000000	A	G	0.0822	0.016965	1.26e-06	0.143453	31184	TRUE	reported	igd	0.000752	23.4754
eqtl-a-ENSG00000050555	LAMC3	rs3213764	12	14587301	G	A	-0.05914	0.011896	6.64e-07	0.488522	31300	TRUE	reported	igd	0.000789	24.7133
eqtl-a-ENSG00000050730	TNIP3	rs13132643	4	122000000	G	A	-0.12173	0.015513	4.26e-15	0.178377	31676	TRUE	reported	igd	0.00194	61.5718
eqtl-a-ENSG00000050730	TNIP3	rs35449703	4	122000000	T	G	0.187097	0.014735	6.08e-37	0.202206	31684	TRUE	reported	igd	0.005063	161.226
eqtl-a-ENSG00000050730	TNIP3	rs9266406	6	31336418	A	G	0.065798	0.014336	4.44e-06	0.220902	30987	TRUE	reported	igd	0.000679	21.064
eqtl-a-ENSG00000050767	COL23A1	rs3812092	5	178000000	A	G	-0.12312	0.014776	7.88e-17	0.202443	14248	TRUE	reported	igd	0.00485	69.4279
eqtl-a-ENSG00000050767	COL23A1	rs686282	5	178000000	G	A	-0.23672	0.01255	2.32e-79	0.674987	14256	TRUE	reported	igd	0.02435	355.748
eqtl-a-ENSG00000050767	COL23A1	rs540371	5	178000000	G	A	0.082399	0.011883	4.1e-12	0.499037	14254	TRUE	reported	igd	0.003362	48.0736
eqtl-a-ENSG00000050767	COL23A1	rs9329048	5	178000000	C	T	0.068629	0.012401	3.13e-08	0.358082	11496	TRUE	reported	igd	0.002657	30.6232
eqtl-a-ENSG00000050767	COL23A1	rs3893464	6	29935250	A	G	-0.05955	0.011898	5.59e-07	0.485028	12790	TRUE	reported	igd	0.001955	25.044
eqtl-a-ENSG00000051009	FHIP1B	rs6426558	1	227000000	T	G	0.066454	0.01192	2.48e-08	0.464662	31569	TRUE	reported	igd	0.000984	31.0776
eqtl-a-ENSG00000051009	FHIP1B	rs1375493	2	182000000	A	G	0.057402	0.011996	1.71e-06	0.565077	31569	TRUE	reported	igd	0.000725	22.8957
eqtl-a-ENSG00000051009	FHIP1B	rs56388170	7	28724374	T	G	-0.07054	0.013114	7.47e-08	0.289189	31355	TRUE	reported	igd	0.000922	28.9339
eqtl-a-ENSG00000051009	FHIP1B	rs12365470	11	6307696	T	A	-0.10826	0.015683	5.08e-12	0.173718	31051	TRUE	reported	igd	0.001532	47.6501
eqtl-a-ENSG00000051009	FHIP1B	rs12270724	11	5739224	G	C	0.057426	0.01197	1.6e-06	0.556151	31566	TRUE	reported	igd	0.000729	23.0166
eqtl-a-ENSG00000051009	FHIP1B	rs2615951	11	6224304	G	A	0.541304	0.022961	#######	0.069471	31568	TRUE	reported	igd	0.017301	555.742
eqtl-a-ENSG00000051009	FHIP1B	rs61876722	11	6239553	C	T	-0.3656	0.048526	4.91e-14	0.015214	19568	TRUE	reported	igd	0.002892	56.7569
eqtl-a-ENSG00000051009	FHIP1B	rs117202587	11	6224357	T	A	1.37468	0.025694	#######	0.046799	31240	TRUE	reported	igd	0.083935	2862.19
eqtl-a-ENSG00000051009	FHIP1B	rs77526211	13	40974023	A	G	0.136886	0.029249	2.87e-06	0.043211	29277	TRUE	reported	igd	0.000748	21.9019
eqtl-a-ENSG00000051108	HERPUD1	rs149007767	7	50370254	T	C	-0.09318	0.016663	2.24e-08	0.149708	30077	TRUE	reported	igd	0.001039	31.2694
[truncated: 40,927 more rows]

## Sheet: S7-MR results
id.exposure	id.outcome	outcome	exposure	method	nsnp	b	se	pval	lo_ci	up_ci	or	or_lci95	or_uci95
[truncated: 735 more rows]
